# Supplementary material for: CHARGE syndrome modeling using patient-iPSCs reveals defective migration of neural crest cells harboring CHD7 mutations
Source: eLife. 2017 Nov 28;6:e21114. doi: 10.7554/eLife.21114 (PMC5705211; doi:10.7554/eLife.21114)
Supplement: Figure 1—source data 1. — Tab1: Features and phenotypes of the enrolled CHARGE patients. Both patients showed symptoms typical of CHARGE syndrome. Tab2: Statistical data of Figure 1F. qRT-PCR analysis of CHD7 using control and CHARGE iPSC lines. [file elife-21114-fig1-data1.xlsx]

## Sheet: 1
	Features and phenotypes of the enrolled CHARGE patients. Both patients showed symptoms typical of CHARGE syndrome.
	name		genotype	sex	age	race	# of lines	characteristic ear anomalies	sensory neural hearing loss	velopharyngeal incoordination	ocular coloboma
	CHARGE	CH-1	CHD7: c.4171delC	M	10	Japanese	4	(+)	(+)	(+)	(+)
			p.Gln1391fs*13
		CH-2	CHD7: c.4480C>T	F	10	Japanese	3	(+)	(+)	(+)	(+)
			p.Arg1494Ter

## Sheet: 2
	Statistical data of Figure 1F. qRT-PCR analysis of CHD7 using control and CHARGE iPSC lines.
	Dunn's multiple comparisons test
		Mean rank diff.	Adjusted P Value	Cohen's d	power with α = 0.05 (two tailed) (%)
	WD39 vs. 201B7	2.75	>0.9999	0.35	7.1
	WD39 vs. 1210B2	1.5	>0.9999	0.39	7.1
	WD39 vs. CH1	22.98	0.0267	2.69	99.8
	WD39 vs. CH2	27.22	0.007	2.23	97
	Descriptive Statistics
		WD39	201B7	1210B2	CH1	CH2
	Number of values	4	4	3	25	18
	Minimum	1	0.5613	0.5966	0.0775	0.01782
	25% Percentile	1	0.6096	0.5966	0.1249	0.03868
	Median	1	0.9239	1.004	0.2274	0.1498
	75% Percentile	1	2.106	1.895	0.5853	0.609
	Maximum	1	2.443	1.895	0.7799	1.009
	Mean	1	1.213	1.165	0.3484	0.3229
	Std. Deviation	0	0.8492	0.6642	0.2452	0.3289
	Std. Error of Mean	0	0.4246	0.3835	0.04904	0.07752
	Lower 95% CI of mean	1	-0.1381	-0.4847	0.2472	0.1593
	Upper 95% CI of mean	1	2.564	2.815	0.4496	0.4864
