# Supplementary material for: CHARGE syndrome modeling using patient-iPSCs reveals defective migration of neural crest cells harboring CHD7 mutations
Source: eLife. 2017 Nov 28;6:e21114. doi: 10.7554/eLife.21114 (PMC5705211; doi:10.7554/eLife.21114)
Supplement: Figure 2—source data 1. — Tab1: Raw data and statistical data of Figure 2C. Flow-cytometric analysis using methodA iPSC-NCCs. Tab2: Raw data and statistical data of Figure 2F. Flow-cytometric analysis using methodB iPSC-NCCs. [file elife-21114-fig2-data1.xlsx]

## Sheet: 1
Raw data and statistical data of Figure 2C
	Flow-cytometric analysis using methodA iPSC-NCCs.
			(%) P75/HNK1 double positive cells / total induced cells	mean	SD	Cohen's d	power with α = 0.05 (two tailed) (%)
	control	WD39	98.13	97.4489	1.06071	0.25	5.7
		WD39	97.99
		201B7	96.2268
	CHARGE	CH1#20	98.76	97.1333	1.43827
		CH1#25	96.03
		CH2#1	96.61

## Sheet: 2
Raw data and statistical data of Figure 2F
	Flow-cytometric analysis using methodB iPSC-NCCs.
			(%) P75/HNK1 double positive cells / total induced cells	mean	SD	Cohen's d	power with α = 0.05 (two tailed) (%)
	control	WD39	85.9	93.745	4.11558	0.4	8.5
		WD39	93.6
		WD39	94.35
		WD39	96.32
		WD39	94.64
		201B7	97.66
	CHARGE	CH1#25	96.87	92.0675	4.38109
		CH2#1	93.6
		CH2#16	86.44
		CH2#16	91.36
