# Supplementary material for: CHARGE syndrome modeling using patient-iPSCs reveals defective migration of neural crest cells harboring CHD7 mutations
Source: eLife. 2017 Nov 28;6:e21114. doi: 10.7554/eLife.21114 (PMC5705211; doi:10.7554/eLife.21114)
Supplement: Figure 3—figure supplement 1—source data 1. — Tab1: Statistical data of Figure 3—figure supplement 1A. Tab2: Statistical data of Figure 3—figure supplement 1B. [file elife-21114-fig3-figsupp1-data1.xlsx]

## Sheet: 1
Statistical data of Figure 3 - supplemental Figure 1A
		POU3F2				OLFM3
		Control		CHARGE		Control		CHARGE
	mRNA expression normalized by GAPDH (control = 1)	WD39-induction1	0.6	CH1#25-induction1	0.41	WD39-induction1	0.45	CH1#25-induction1	0.14
		201B7-induction1	1.49	CH2#16-induction1	0.28	201B7-induction1	0.27	CH2#16-induction1	0.24
		WD39-induction2	1.45	CH1#25-induction2	0.08	WD39-induction2	2.72	CH1#25-induction2	0.09
		201B7-induction2	0.46	CH2#16-induction2	0.08	201B7-induction2	0.56	CH2#16-induction2	0.09
	mean	1		0.21		1		0.14
	SD	0.54		0.16		1.15		0.07
	p value (two-tails)	0.02				0.02
	Cohen’s d	1.96				1.05
	Power with α=0.05 (%)	63				24
		CTGF				EDN1
		Control		CHARGE		Control		CHARGE
	mRNA expression normalized by GAPDH (control = 1)	WD39-induction1	1.06	CH1#25-induction1	4.68	WD39-induction1	1.14	CH1#25-induction1	8.02
		201B7-induction1	0.94	CH2#16-induction1	20.69	201B7-induction1	0.86	CH2#16-induction1	20.54
		WD39-induction2	1.25	CH1#25-induction2	3.33	WD39-induction2	1.75	CH1#25-induction2	9.81
		201B7-induction2	0.75	CH2#16-induction2	2.71	201B7-induction2	0.25	CH2#16-induction2	5.2
	mean	1		7.85		1		10.89
	SD	0.21		8.6		0.63		6.71
	p value (two-tails)	0.02				0.02
	Cohen’s d	1.13				2.07
	Power with α=0.05 (%)	27				68

## Sheet: 2
Statistical data of Figure 3 - supplemental Figure 1B
		POU3F2		OLFM3
		CHARGE		CHARGE
	qPCR on DNA purified from ChIP-CHD7, using distal enhancer primers for genes. Normalized by IgG (IgG = 1)	exp.1	1.19686	exp.1	1.66
		exp.2	1.55961	exp.2	0.86
		exp.3	1.40224	exp.3	0.63
	mean	1.38624		1.05
	SD	0.181906		0.540648
	p value (two-tails); Paried t test	0.07		0.89
	Cohen’s d	3.06		0.13
	Power with α=0.05 (%)	76		5
		CTGF		EDN1
		CHARGE		CHARGE
	qPCR on DNA purified from ChIP-CHD7, using distal enhancer primers for genes. Normalized by IgG (IgG = 1)	exp.1	1.92622	exp.1	1.5687
		exp.2	16.1424	exp.2	2.0089
		exp.3	1.17568	exp.3	1.8854
	mean	6.41478		1.821
	SD	8.43276		0.227056
	p value (two-tails); Paried t test	0.38		0.02
	Cohen’s d	1.19		5.04
	Power with α=0.05 (%)	23		98
