# Supplementary material for: CHARGE syndrome modeling using patient-iPSCs reveals defective migration of neural crest cells harboring CHD7 mutations
Source: eLife. 2017 Nov 28;6:e21114. doi: 10.7554/eLife.21114 (PMC5705211; doi:10.7554/eLife.21114)
Supplement: Figure 4—source data 1. — Tab 1: Statistical data of Figure 4C. a. Statistical data of Figure 4C (left). Control (WD39): t = 0 vs t = 8 hr. b. Statistical data of Figure 4C (right). CHARGE (CH1#25): t = 0 vs t = 8 hr. c. Statistical data of Figure 4C (left and right). Tab 2: Statistical data of Figure 4D. Tab 3: Statistical data of Figure 4F. Tab 4: Raw data of Figure 4F. N: the number of neighbouring cells attached with the nine outermost cells in each of the eight 45 degree-sector of a sphere. White columns show the number of N = 0, 1, or >1 cells per sphere. [file elife-21114-fig4-data1.xlsx]

## Sheet: 1
Statistical data of Figure 4C
a.	Statistical data of Figure 4C (left)
	Control (WD39): t = 0 vs t = 8h
	Mann-Whitney’s U test
		Exact P value (two-tailed)	Cohen's d	power with α = 0.01 (two tailed) (%)
	t = 0 vs t = 8h	<0.0001	0.39	99.9
b.	Statistical data of Figure 4C (right)
	CHARGE (CH1#25): t = 0 vs t = 8h
	Mann-Whitney’s U test
		Exact P value (two-tailed)	Cohen's d	power with α = 0.01 (two tailed) (%)
	t = 0 vs t = 8h	<0.0001	0.03	3.5
c.	Statistical data of Figure 4C (left and right)
	Descriptive statistics of each group.
		Control (WD39)		CHARGE (CH1#25)
		t = 0	t = 8h	t = 0	t = 8h
	Number of values	558	968	1083	1502
	Minimum	1	1	1	1
	25% Percentile	21	59	3	6
	Median	56.5	152.5	9	18
	75% Percentile	144	366.8	19	38
	Maximum	3759	6592	836	2454
	Mean	160.3	381.6	17.97	34.59
	Std. Deviation	351	662	44.47	85.88
	Std. Error of Mean	14.86	21.28	1.351	2.216
	Lower 95% CI of mean	131.1	339.8	15.32	30.24
	Upper 95% CI of mean	189.5	423.4	20.62	38.93

## Sheet: 2
	Statistical data of Figure 4D
	Mann Whitney test
		Exact P value (two-tailed)	Cohen's d	power with α = 0.01 (two tailed) (%)
	Control vs CHARGE	0.0001	1.66	81.9
	Descriptive Statistics
		Control	CHARGE
	Number of values	8	15
	Minimum	8	-2
	25% Percentile	14.25	2
	Median	26	5
	75% Percentile	76.13	10
	Maximum	96	14
	Mean	39.19	5.633
	Std. Deviation	34.36	4.6
	Std. Error of Mean	12.15	1.188
	Lower 95% CI of mean	10.46	3.086
	Upper 95% CI of mean	67.91	8.181

## Sheet: 3
	Statistical data of Figure 4F
	n=0	Dunnett's multiple comparisons test
			Mean Diff.	95.00% CI of diff.	Adjusted P Value	Cohen's d	power with α = 0.01 (two tailed) (%)
		Control vs. CH1	0.3463	0.2219 to 0.4708	0.0001	2.67	99.7
		Control vs. CH2	0.2324	0.1272 to 0.3377	0.0001	1.93	98.1
	n=1	Dunn's multiple comparisons test
			Mean rank diff.		Adjusted P Value	Cohen's d	power with α = 0.01 (two tailed) (%)
		Control vs. CH1	-5.767		0.4113	1.02	29.8
		Control vs. CH2	-14.39		0.0004	1.71	93.8
	n>1	Dunnett's multiple comparisons test
			Mean Diff.	95.00% CI of diff.	Adjusted P Value	Cohen's d	power with α = 0.01 (two tailed) (%)
		Control vs. CH1	-0.2518	-0.3406 to -0.1629	0.0001	2.88	99.9
		Control vs. CH2	-0.1114	-0.1866 to -0.0362	0.0033	1.54	87.1
	Descriptive Statistics
		n=0				n=1				n>1
			Control	CH1	CH2		Control	CH1	CH2		Control	CH1	CH2
		Number of values	15	7	12	Number of values	15	7	12	Number of values	15	7	12
		Minimum	0.4308	0.1418	0.3268	Minimum	0.05556	0.2667	0.2917	Minimum	0	0.2361	0.04861
		25% Percentile	0.5833	0.2917	0.3922	25% Percentile	0.1556	0.2695	0.3215	25% Percentile	0.02951	0.2778	0.1701
		Median	0.697	0.3419	0.4261	Median	0.2121	0.2847	0.3343	Median	0.07407	0.2843	0.2118
		75% Percentile	0.7616	0.4379	0.5035	75% Percentile	0.3237	0.3067	0.3638	75% Percentile	0.1481	0.3933	0.2657
		Maximum	0.9444	0.4537	0.625	Maximum	0.3452	0.4306	0.4444	Maximum	0.2444	0.5888	0.3039
		Mean	0.6864	0.3401	0.454	Mean	0.2232	0.3039	0.3435	Mean	0.09111	0.3429	0.2025
		Std. Deviation	0.1391	0.1043	0.09061	Std. Deviation	0.08643	0.05748	0.04098	Std. Deviation	0.06912	0.1199	0.07657
		Std. Error of Mean	0.03592	0.03943	0.02616	Std. Error of Mean	0.02232	0.02172	0.01183	Std. Error of Mean	0.01785	0.04532	0.0221
		Lower 95% CI of mean	0.6094	0.2436	0.3964	Lower 95% CI of mean	0.1754	0.2508	0.3175	Lower 95% CI of mean	0.05284	0.232	0.1539
		Upper 95% CI of mean	0.7635	0.4365	0.5116	Upper 95% CI of mean	0.2711	0.3571	0.3695	Upper 95% CI of mean	0.1294	0.4538	0.2512

## Sheet: 4
Raw data of Figure 4F
	N: the number of neighbouring cells attached with the nine outermost cells in each of the eight 45 degree-sector of a sphere.
Control	KhES1	N: number of neighbouring cells	induction1				induction2			induction3
			sphere1	sphere2	sphere3	sphere4	sphere5	sphere6	sphere7	sphere8	sphere9	sphere10	sphere11	sphere12	sphere13	sphere14	sphere15	sphere16	sphere17
		N=0	47	41	44	63	52	48	48	14	21	31	27	16	12	10	46	33	42
		N=1	19	4	1	9	19	6	13	13	10	24	27	16	18	15	22	20	25
		N>1	6	0	0	0	1	9	2	9	23	8	9	22	24	20	4	19	5
		total	72	45	45	72	72	63	63	36	54	63	63	54	54	45	72	72	72
	WA29	N: number of neighbouring cells	induction1						induction2				induction3
			sphere1	sphere2	sphere3	sphere4	sphere5	sphere6	sphere7	sphere8	sphere9	sphere10	sphere11	sphere12	sphere13	sphere14	sphere15	sphere16
		N=0	8	26	41	60	46	62	40	26	12	48	44	42	50	44	22	22
		N=1	1	1	16	2	10	10	26	10	17	14	24	27	10	8	8	12
		N>1	0	0	6	1	6	0	6	0	7	1	4	3	3	2	15	2
		total	9	27	63	63	62	72	72	36	36	63	72	72	63	45	45	36
	201B7	N: number of neighbouring cells	induction1			induction2		induction3	induction4				induction5
			sphere1	sphere2	sphere3	sphere4	sphere5	sphere6	sphere7	sphere8	sphere9	sphere10	sphere11
		N=0	47	53	18	34	35	42	33	40	24	30	28
		N=1	6	12	10	15	7	20	28	19	15	25	18
		N>1	19	7	8	5	3	10	11	13	6	8	8
		total	72	72	36	54	45	72	72	72	45	63	54
	WD39	N: number of neighbouring cells	induction1								induction2	induction3		induction4
			sphere1	sphere2	sphere3	sphere4	sphere5	sphere6	sphere7	sphere8	sphere9	sphere10	sphere11	sphere12	sphere13	sphere14	sphere15	sphere16	sphere17	sphere18	sphere19
		N=0	57	57	64	51	52	49	49	58	17	30	52	46	40	52	33	50	37	61	58
		N=1	12	12	8	18	19	19	12	13	1	8	10	16	13	16	10	20	8	9	13
		N>1	3	3	0	3	1	4	2	1	0	7	1	1	1	4	2	2	0	2	1
		total	72	72	72	72	72	72	72	72	18	45	63	63	54	72	45	72	45	72	72
CHARGE	CH1#20	N: number of neighbouring cells	induction1			induction2																			induction3
			sphere1	sphere2	sphere3	sphere4	sphere5	sphere6	sphere7	sphere8	sphere9	sphere10	sphere11	sphere12	sphere13	sphere14	sphere15	sphere16	sphere17	sphere18	sphere19	sphere20	sphere21	sphere22	sphere23	sphere24	sphere25	sphere26	sphere27	sphere28	sphere29	sphere30	sphere31	sphere32
		N=0	38	23	37	18	18	14	8	27	23	31	26	31	28	7	15	10	12	25	19	15	16	17	40	33	16	27	31	17	29	30	20	26
		N=1	16	30	17	7	13	12	16	11	19	16	20	22	21	17	14	23	16	19	25	22	16	14	27	29	17	16	23	20	10	19	24	20
		N>1	18	15	18	2	23	19	12	16	21	18	17	13	6	15	25	21	23	10	14	20	13	5	5	10	39	29	18	35	33	23	28	26
		total	72	72	72	27	54	45	36	54	72	72	72	72	63	45	54	63	54	63	63	63	45	36	72	72	72	72	72	72	72	72	72	72
	CH1#25	N: number of neighbouring cells	induction1	induction2							induction3					induction4
			sphere1	sphere2	sphere3	sphere4	sphere5	sphere6	sphere7	sphere8	sphere9	sphere10	sphere11	sphere12	sphere13	sphere14	sphere15	sphere16	sphere17	sphere18	sphere19	sphere20	sphere21	sphere22	sphere23	sphere24	sphere25
		N=0	21	18	37	15	11	27	21	24	26	38	19	26	25	8	12	28	7	13	7	10	3	2	5	6	10
		N=1	31	30	14	22	8	11	21	14	17	18	17	15	18	28	15	19	17	22	21	16	12	10	13	23	15
		N>1	20	24	21	35	26	7	30	34	11	16	27	22	11	18	27	7	21	37	44	46	57	60	54	43	47
		total	72	72	72	72	45	45	72	72	54	72	63	63	54	54	54	54	45	72	72	72	72	72	72	72	72
	CH2#1	N: number of neighbouring cells	induction1				induction2	induction3	induction4
			sphere1	sphere2	sphere3	sphere4	sphere5	sphere6	sphere7	sphere8	sphere9	sphere10	sphere11
		N=0	26	37	32	23	28	34	21	21	24	12	22
		N=1	20	22	29	22	32	25	24	19	27	22	21
		N>1	26	13	11	27	12	13	27	5	12	20	29
		total	72	72	72	72	72	72	72	45	63	54	72
	CH2#16	N: number of neighbouring cells	induction1							induction2										induction3
			sphere1	sphere2	sphere3	sphere4	sphere5	sphere6	sphere7	sphere8	sphere9	sphere10	sphere11	sphere12	sphere13	sphere14	sphere15	sphere16	sphere17	sphere18	sphere19	sphere20	sphere21	sphere22	sphere23	sphere24	sphere25
		N=0	28	45	38	10	43	31	28	27	29	37	41	37	37	34	29	34	30	40	21	34	26	46	9	18	34
		N=1	30	20	21	28	19	26	25	33	29	15	20	19	23	22	25	24	30	22	27	21	25	21	22	20	24
		N>1	14	7	13	34	10	15	19	12	14	20	11	16	12	16	18	14	12	10	24	17	21	5	41	25	14
		total	72	72	72	72	72	72	72	72	72	72	72	72	72	72	72	72	72	72	72	72	72	72	72	63	72
	CH2#19	N: number of neighbouring cells	induction1	induction2		induction3		induction4	induction5	induction6
			sphere1	sphere2	sphere3	sphere4	sphere5	sphere6	sphere7	sphere8	sphere9	sphere10
		N=0	45	42	46	31	14	37	37	25	26	33
		N=1	21	27	22	26	19	24	19	14	29	26
		N>1	6	3	4	15	12	11	16	24	17	13
		total	72	72	72	72	45	72	72	63	72	72
