# Supplementary material for: CHARGE syndrome modeling using patient-iPSCs reveals defective migration of neural crest cells harboring CHD7 mutations
Source: eLife. 2017 Nov 28;6:e21114. doi: 10.7554/eLife.21114 (PMC5705211; doi:10.7554/eLife.21114)
Supplement: Figure 5—source data 1. — Tabs 'Experiment 1' - 'Experiment 13': Raw data of migration indexes in each experiment. Each table in a sheet shows an independent experiment. Orange column shows migration index at 20 hr, and is used for quantitative analysis in Figure 5C. Tab 1: Statistical data of Figure 5C. Quantitative analysis of migration index after 20 hr of monitoring with xCELLigence, normalized to the control iPSC-NCCs migration index. Tab 2: Raw data and statistical data of Figure 5—figure supplement 1A. Control iPSC-NCCs migration index upon treatment with aphidicolin or vehicle for 36 hr. Tab 3: Raw data and statistical data of Figure 5—figure supplement 1B. BrdU assay of control and CHARGE iPSC-NCCs at 24 hr after replating. Tab 4: Raw data and statistical data of Figure 5—figure supplement 1C. Cell adhesion assay of control and CHARGE iPSC-NCCs to fibronectin. [file elife-21114-fig5-data1.xlsx]

## Sheet: experiment1
	Figure 5- source data1. Raw data of xCelligence assay of iPSC-NCCs in vitro.
	Migration indexes of all 13 experiments in Figure 5 were listed in this file (Experiment1-13). Each table in a sheet showes an independent experiment.
	Orange column shows migration index at 20 h, and used for quantitative analysis in Figure 5C
	Experiment 1
	Time (hr)	control				CHARGE
		WD39	WD39	WD39	WD39	CH2#1	CH2#1	CH2#1	CH2#1
	0	0	0	0	0	0	0	0	0
	0.450833	0.203761	0.149759	0.086255	0.073759	0.030802	0.044139	0.091239	0.103992
	0.951111	0.191878	0.124159	0.101103	0.077687	0.011873	0.026929	0.037726	0.078572
	1.45111	0.239844	0.18139	0.169962	0.15664	0.050055	0.063975	0.066017	0.117188
	1.95111	0.282182	0.249741	0.219457	0.228724	0.098635	0.102224	0.106098	0.175032
	2.45111	0.315532	0.297509	0.261602	0.300196	0.14833	0.138976	0.147365	0.220668
	2.95111	0.349799	0.338716	0.294049	0.358277	0.193542	0.168499	0.182958	0.267283
	3.45111	0.380904	0.377136	0.329099	0.410108	0.237407	0.200455	0.220311	0.306316
	3.95111	0.413446	0.417504	0.35893	0.462035	0.280717	0.230658	0.254163	0.348795
	4.45111	0.447843	0.459585	0.395688	0.51303	0.330801	0.264532	0.288745	0.391447
	4.95111	0.485181	0.499882	0.427966	0.562347	0.381093	0.299305	0.328597	0.438522
	5.45111	0.523653	0.548368	0.469198	0.621735	0.434955	0.340341	0.371932	0.484689
	5.95111	0.571119	0.597025	0.511652	0.682742	0.493605	0.379821	0.419075	0.54055
	6.20111	0.595304	0.629305	0.534347	0.718856	0.518578	0.400168	0.442838	0.571938
	6.70111	0.649266	0.688426	0.590525	0.793262	0.577166	0.445189	0.488847	0.633961
	7.20111	0.715992	0.758525	0.659181	0.885355	0.633819	0.496362	0.539402	0.696991
	7.70111	0.79896	0.849373	0.740462	0.995845	0.689046	0.549963	0.593743	0.768808
	8.20111	0.897389	0.949654	0.842925	1.12587	0.748577	0.612871	0.645032	0.840568
	8.70111	1.0158	1.0712	0.966001	1.28497	0.809578	0.671698	0.705249	0.918159
	9.20111	1.14096	1.20853	1.11286	1.45145	0.859147	0.73461	0.758714	0.991173
	9.70111	1.28355	1.36619	1.27262	1.63529	0.913576	0.792524	0.822978	1.06604
	10.2011	1.43609	1.53035	1.45617	1.81538	0.955759	0.852791	0.873396	1.12844
	10.7011	1.58687	1.69783	1.64448	1.99653	0.993354	0.913585	0.916691	1.18914
	11.2011	1.74501	1.8586	1.83094	2.1515	1.02787	0.96309	0.958864	1.24301
	11.7011	1.88806	2.00729	2.00391	2.30878	1.06396	1.01119	1.00136	1.29948
	12.2011	2.03011	2.14973	2.16512	2.45725	1.09498	1.06162	1.03773	1.35102
	12.7011	2.1455	2.27665	2.33686	2.58646	1.12498	1.10348	1.06727	1.39114
	13.2011	2.26249	2.3949	2.4757	2.70369	1.14338	1.14125	1.10361	1.43802
	13.7011	2.37451	2.50026	2.59433	2.80201	1.17146	1.17305	1.136	1.48183
	14.2011	2.46391	2.5925	2.6999	2.88014	1.19189	1.20884	1.16789	1.52055
	14.4511	2.51332	2.63854	2.74486	2.92491	1.20677	1.22613	1.18307	1.53755
	14.9511	2.58791	2.72385	2.85038	2.99123	1.22106	1.26306	1.20588	1.57074
	15.4511	2.67042	2.8029	2.92424	3.06354	1.24945	1.30306	1.2308	1.60194
	15.9511	2.72773	2.87321	3.00685	3.11035	1.28582	1.33213	1.25004	1.64835
	16.4511	2.8003	2.93901	3.09736	3.17812	1.30926	1.36507	1.28491	1.68641
	16.9511	2.87497	3.00168	3.16722	3.23603	1.33631	1.39184	1.31632	1.71277
	17.4511	2.91438	3.06441	3.2306	3.29383	1.36716	1.42407	1.34424	1.74684
	17.9511	2.97311	3.12865	3.30382	3.35692	1.39241	1.45583	1.37084	1.77905
	18.4511	3.03008	3.17837	3.36571	3.39868	1.41317	1.49298	1.40002	1.82513
	18.9511	3.07867	3.21644	3.43283	3.45482	1.4442	1.52971	1.43074	1.86066
	19.4511	3.1296	3.26118	3.48339	3.50763	1.46905	1.55723	1.4677	1.89223
	19.9511	3.17577	3.30195	3.54657	3.554	1.50107	1.58048	1.4971	1.92911
	20.4511	3.23282	3.34687	3.60562	3.61067	1.51828	1.61783	1.51651	1.96294
	20.9511	3.27865	3.37899	3.66627	3.6579	1.54791	1.64686	1.55539	1.99159
	21.4511	3.32193	3.42824	3.7152	3.70969	1.5802	1.68311	1.58446	2.02378
	21.9511	3.37349	3.45268	3.77922	3.7528	1.60736	1.70941	1.62096	2.06486
	22.4511	3.40687	3.49356	3.81888	3.7942	1.63675	1.73392	1.64263	2.09415
	22.7011	3.4195	3.51272	3.8471	3.81825	1.64875	1.7495	1.6554	2.11821
	23.2011	3.44236	3.54244	3.89285	3.85466	1.67688	1.77583	1.68157	2.16119
	23.7011	3.46955	3.57464	3.94131	3.87977	1.69553	1.80122	1.70097	2.20848
	24.2011	3.51063	3.60402	3.99432	3.91152	1.71869	1.8329	1.73252	2.23861
	24.7011	3.53831	3.62915	4.03676	3.95594	1.7424	1.85419	1.75548	2.2747
	25.2011	3.57586	3.65781	4.09524	3.97882	1.76405	1.87937	1.77733	2.30509
	25.7011	3.60639	3.68238	4.13443	4.00982	1.78371	1.89844	1.80091	2.32117
	26.2011	3.61707	3.69633	4.14965	4.02507	1.80837	1.92464	1.80757	2.33218
	26.7011	3.65994	3.71067	4.17782	4.04613	1.82764	1.94273	1.82482	2.35599
	27.2011	3.68532	3.77066	4.20742	4.06738	1.84265	1.95968	1.85384	2.37677
	27.7011	3.70766	3.79006	4.22422	4.08653	1.86729	1.97677	1.86987	2.41868
	28.2011	3.7286	3.80022	4.24858	4.09546	1.89115	2.00232	1.89331	2.43088
	28.7011	3.75774	3.81584	4.26885	4.11318	1.90033	2.01058	1.90698	2.45749
	29.2011	3.77913	3.83941	4.28558	4.13782	1.91313	2.0242	1.92169	2.47079
	29.7011	3.80825	3.8598	4.30454	4.15406	1.92951	2.04886	1.93443	2.49663
	30.2011	3.82148	3.87704	4.31662	4.18182	1.96082	2.06403	1.94889	2.50808
	30.7011	3.8388	3.89501	4.34437	4.18755	1.97031	2.0731	1.95411	2.53866
	30.9511	3.8319	3.90079	4.36757	4.18509	1.97376	2.08445	1.96252	2.54804
	31.4511	3.85617	3.92012	4.37685	4.20258	1.9815	2.10249	1.98139	2.54728
	31.9511	3.88398	3.95548	4.38678	4.22963	2.0017	2.11765	2.00138	2.58275
	32.4511	3.91555	3.96928	4.39845	4.24044	2.00554	2.1316	2.00613	2.60952
	32.9511	3.91926	3.99009	4.41672	4.22977	2.02026	2.15046	2.02878	2.62522
	33.4511	3.92996	4.01056	4.41823	4.25016	2.0301	2.15914	2.04862	2.6345
	33.9511	3.94334	4.026	4.42551	4.25234	2.04479	2.16807	2.05302	2.65691
	34.4511	3.93808	4.04842	4.45212	4.27117	2.06405	2.17222	2.06722	2.66633
	34.9511	3.96093	4.06556	4.45058	4.28402	2.06916	2.18723	2.08078	2.67942
	35.4511	3.98478	4.08773	4.48078	4.2962	2.08048	2.195	2.08643	2.68123
	35.9342	3.99498	4.10018	4.48706	4.28572	2.08582	2.21207	2.12662	2.71243

## Sheet: experiment2
	Experiment 2
	Time (hr)	Control				CHARGE
		WD39	WD39	WD39	WD39	CH2#1	CH2#1	CH2#1	CH2#1
	0	0	0	0	0	0	0	0	0
	0.2925	0.063232	0.056025	0.067867	0.062595	0.049522	0.037423	0.055879	0.040078
	0.793056	0.076192	0.062594	0.101391	0.09991	0.064064	0.048506	0.045335	0.027434
	1.29361	0.118058	0.102481	0.140656	0.140197	0.089579	0.071596	0.067976	0.051864
	1.54389	0.129244	0.114075	0.14807	0.148531	0.101496	0.080517	0.078344	0.061381
	2.04444	0.141196	0.127549	0.164517	0.163313	0.116787	0.093194	0.091912	0.075632
	2.545	0.154543	0.139221	0.173518	0.172925	0.129945	0.103933	0.104991	0.084314
	2.79528	0.159259	0.142996	0.180476	0.178211	0.135192	0.105597	0.109291	0.090199
	3.29583	0.173677	0.156491	0.189028	0.186372	0.151491	0.114034	0.12031	0.095833
	3.79639	0.186888	0.167782	0.199227	0.196085	0.162011	0.120531	0.130913	0.101927
	4.04667	0.195858	0.17409	0.204252	0.201677	0.167615	0.126159	0.133969	0.107157
	4.54722	0.216263	0.189509	0.218083	0.214452	0.178577	0.132377	0.145462	0.114437
	4.7975	0.225894	0.199948	0.227029	0.222013	0.181183	0.136081	0.148828	0.116893
	5.29806	0.254276	0.221016	0.246615	0.238827	0.195623	0.14716	0.163949	0.125863
	5.79861	0.285671	0.248909	0.271937	0.262393	0.209051	0.154414	0.177941	0.13383
	6.04889	0.305142	0.264382	0.285901	0.278639	0.217419	0.162695	0.184819	0.140338
	6.54944	0.355542	0.302121	0.319763	0.309511	0.234218	0.17811	0.202329	0.152044
	7.05	0.408594	0.355007	0.367342	0.353529	0.248542	0.192649	0.219339	0.165604
	7.30028	0.443032	0.384776	0.391993	0.376554	0.260503	0.2036	0.230902	0.174582
	7.80083	0.522611	0.454702	0.454788	0.435456	0.28208	0.223811	0.251921	0.192934
	8.30139	0.616999	0.536447	0.531543	0.510891	0.306735	0.240209	0.271689	0.210253
	8.55167	0.668839	0.585772	0.57815	0.555016	0.320293	0.252528	0.284673	0.219316
	9.05222	0.790345	0.692485	0.683565	0.653477	0.350489	0.274048	0.311671	0.245007
	9.3025	0.859834	0.752067	0.746012	0.709796	0.367874	0.28887	0.325654	0.25757
	9.80306	1.00406	0.88201	0.888238	0.832311	0.405137	0.318705	0.356034	0.282151
	10.3036	1.16216	1.01776	1.04364	0.96364	0.442963	0.350764	0.387732	0.314272
	10.5539	1.23725	1.09226	1.1223	1.03596	0.460772	0.370991	0.405513	0.329963
	11.0544	1.40457	1.23662	1.29494	1.1823	0.49757	0.406134	0.440708	0.362533
	11.555	1.57912	1.3876	1.46987	1.33678	0.541124	0.453362	0.478895	0.40111
	11.8053	1.65615	1.46633	1.55716	1.41017	0.555791	0.472555	0.497037	0.416847
	12.3058	1.81342	1.61583	1.72122	1.56676	0.603954	0.522556	0.535191	0.456613
	12.8064	1.96165	1.75439	1.88137	1.70688	0.648782	0.564855	0.57213	0.496304
	13.0567	2.04504	1.82679	1.96499	1.77848	0.671092	0.591112	0.592718	0.521031
	13.5572	2.19271	1.95547	2.10511	1.92067	0.717803	0.648982	0.630046	0.561638
	13.8075	2.25671	2.027	2.16615	1.98429	0.739553	0.678329	0.649565	0.582872
	14.3081	2.40514	2.14996	2.31072	2.11912	0.796983	0.736925	0.692869	0.627952
	14.8086	2.52662	2.26403	2.43318	2.25682	0.840974	0.794463	0.739202	0.674357
	15.0589	2.58734	2.32882	2.50288	2.30636	0.865542	0.825546	0.762912	0.697756
	15.5594	2.73311	2.44986	2.64538	2.44775	0.917428	0.890767	0.803046	0.740038
	16.06	2.86945	2.5719	2.77608	2.563	0.975007	0.960188	0.841658	0.798594
	16.3103	2.92103	2.62593	2.8449	2.6315	0.999084	0.998114	0.857965	0.822845
	16.8108	3.02926	2.7475	2.98211	2.77518	1.05146	1.06969	0.906214	0.879104
	17.3114	3.14254	2.88114	3.11735	2.89553	1.10931	1.1378	0.955675	0.937279
	17.5617	3.19548	2.92646	3.18443	2.95058	1.13774	1.17195	0.982122	0.962301
	18.0622	3.28173	3.04652	3.31695	3.04519	1.20737	1.25343	1.0288	1.01988
	18.3125	3.33211	3.10216	3.37212	3.11475	1.23568	1.28869	1.04598	1.05364
	18.8131	3.3989	3.17932	3.48064	3.22426	1.29594	1.34685	1.088	1.11041
	19.3136	3.49314	3.26988	3.60262	3.31049	1.35986	1.42958	1.13529	1.15689
	19.5639	3.52057	3.30709	3.6533	3.35331	1.39254	1.45995	1.15953	1.18266
	20.0644	3.56154	3.37349	3.74242	3.41732	1.45293	1.53011	1.20867	1.25014
	20.565	3.60526	3.44315	3.81987	3.50159	1.54122	1.60612	1.25112	1.30436
	20.8153	3.62654	3.487	3.85261	3.5467	1.56653	1.6297	1.26895	1.32721
	21.3158	3.63981	3.53282	3.91423	3.58851	1.62359	1.69853	1.31763	1.38732
	21.8164	3.65883	3.56062	3.97295	3.63784	1.68082	1.76081	1.35407	1.43428
	22.0667	3.64427	3.57973	3.9741	3.66499	1.70412	1.78845	1.37195	1.44984
	22.5672	3.67649	3.61747	4.01577	3.68221	1.76304	1.85775	1.41522	1.5039
	23.0678	3.67965	3.6438	4.04168	3.7036	1.81475	1.91864	1.45647	1.55182
	23.3181	3.66995	3.65688	4.01923	3.71283	1.84757	1.94227	1.47763	1.57443
	23.8186	3.64761	3.6638	4.01791	3.71397	1.88172	2.00499	1.50436	1.63027
	24.0689	3.64175	3.64412	4.01404	3.71139	1.91464	2.02635	1.53647	1.65501
	24.5694	3.62826	3.65951	3.99177	3.72299	1.97301	2.09623	1.56325	1.68434
	25.07	3.59187	3.63053	3.95245	3.69143	2.03097	2.13906	1.60867	1.72574
	25.3203	3.59036	3.63049	3.94084	3.68204	2.05231	2.16057	1.6251	1.74674
	25.8208	3.56067	3.60772	3.89425	3.66999	2.10054	2.20873	1.64399	1.77508
	26.3214	3.52606	3.57596	3.84586	3.65269	2.13777	2.22534	1.69736	1.80837
	26.5717	3.50055	3.57518	3.83456	3.65371	2.16918	2.25199	1.72392	1.83129
	27.0722	3.47273	3.54933	3.77571	3.61367	2.17936	2.29154	1.74856	1.87951
	27.5728	3.42779	3.52131	3.71472	3.57602	2.23339	2.33071	1.77716	1.90652
	27.8231	3.40907	3.49539	3.69421	3.57259	2.24948	2.34859	1.79098	1.91912
	28.3236	3.38944	3.45752	3.66024	3.53423	2.30198	2.37321	1.81649	1.93485
	28.5739	3.37503	3.4219	3.62986	3.52588	2.32046	2.38731	1.82922	1.94911
	29.0744	3.33186	3.39908	3.57543	3.49001	2.34307	2.40634	1.83706	1.96377
	29.575	3.28411	3.36933	3.52214	3.45064	2.36877	2.40643	1.84923	1.98053
	29.8253	3.26974	3.35336	3.47934	3.43856	2.38479	2.40739	1.86181	1.99254

## Sheet: experiment3
	Experiment 3
	Time (hr)	Control				CHARGE
		WD39	WD39	WD39	WD39	CH2#1	CH2#1	CH2#1	CH2#1
	0	0	0	0	0	0	0	0	0
	0.799722	0.21826	0.278617	0.263278	0.358339	0.06048	0.011165	0.018818	0.087985
	1.3	0.241459	0.29953	0.291429	0.388902	0.06937	0.018348	0.026273	0.104678
	2.05083	0.27171	0.323915	0.322882	0.414028	0.093973	0.04207	0.056057	0.131268
	2.80139	0.291285	0.338126	0.342406	0.431837	0.109148	0.064083	0.076602	0.15325
	3.30167	0.300839	0.346481	0.351644	0.440593	0.118226	0.077651	0.08937	0.167472
	4.0525	0.313713	0.358137	0.36382	0.456521	0.129971	0.094498	0.103474	0.18557
	4.80278	0.332691	0.376548	0.385773	0.475915	0.144425	0.116741	0.119905	0.203199
	5.55333	0.359678	0.399291	0.417405	0.503299	0.162468	0.141226	0.140572	0.227109
	6.05361	0.381635	0.419976	0.441753	0.524994	0.177849	0.162418	0.158896	0.248748
	6.80389	0.427781	0.458463	0.494577	0.569815	0.204138	0.198268	0.191928	0.287987
	7.55472	0.484935	0.506109	0.560366	0.630925	0.242503	0.247758	0.233276	0.339393
	8.055	0.534196	0.549982	0.618494	0.683757	0.27476	0.287541	0.266952	0.378645
	8.80556	0.618733	0.632891	0.719152	0.775816	0.330926	0.363134	0.328933	0.463044
	9.55611	0.724322	0.731406	0.846691	0.888682	0.400072	0.445296	0.40452	0.552907
	10.3067	0.851213	0.854698	0.988725	1.01872	0.471995	0.544558	0.495365	0.652493
	10.8069	0.941721	0.937721	1.09704	1.11814	0.524404	0.612503	0.560931	0.727646
	11.5575	1.09331	1.07348	1.26552	1.27386	0.604167	0.725007	0.653211	0.843208
	12.3078	1.24143	1.22889	1.45606	1.42714	0.682275	0.836549	0.755348	0.957624
	12.8081	1.35522	1.26046	1.57234	1.52943	0.742159	0.910008	0.82618	1.03976
	13.5589	1.51817	1.41963	1.73803	1.68495	0.825929	1.01731	0.930152	1.15796
	14.3094	1.67983	1.57117	1.90149	1.82276	0.906681	1.12628	1.01977	1.27048
	15.06	1.82445	1.71621	2.05125	1.98509	0.975119	1.23503	1.1104	1.37269
	15.5603	1.9322	1.81711	2.14657	2.06901	1.02637	1.29917	1.16927	1.43898
	16.3106	2.09057	1.96265	2.26973	2.21828	1.09536	1.39966	1.27196	1.52247
	17.0611	2.20856	2.08644	2.39878	2.32493	1.1695	1.47306	1.34449	1.61751
	17.5614	2.29141	2.16609	2.4697	2.4104	1.21	1.53971	1.38925	1.65798
	18.3117	2.39489	2.28684	2.56407	2.52087	1.2712	1.62218	1.47106	1.73583
	19.0622	2.51601	2.3958	2.66306	2.63967	1.31579	1.67096	1.51339	1.80264
	19.8125	2.62307	2.488	2.75941	2.72029	1.35554	1.7172	1.56158	1.84871
	20.3128	2.66878	2.56892	2.79705	2.7813	1.39589	1.74999	1.59114	1.87786
	21.0633	2.75605	2.67303	2.85602	2.84994	1.43138	1.7942	1.64367	1.90522
	21.8136	2.83547	2.75702	2.9271	2.94383	1.46804	1.8462	1.69646	1.93533
	22.3139	2.87921	2.80964	2.94694	2.98986	1.49473	1.87812	1.7105	1.95315
	23.0642	2.94789	2.87313	3.00677	3.05119	1.51811	1.87776	1.73017	1.98169
	23.8142	3.01944	2.92401	3.04611	3.09267	1.54005	1.91868	1.76345	1.99011
	24.5642	3.06261	2.99307	3.07327	3.15383	1.5595	1.92847	1.784	2.01356
	25.0642	3.07734	3.03478	3.11291	3.16633	1.57247	1.94594	1.80767	2.0166
	25.8142	3.11788	3.05795	3.14794	3.21972	1.5896	1.97027	1.8178	2.03031
	26.5642	3.15862	3.07247	3.15589	3.23429	1.58786	1.98406	1.84894	2.03637
	27.0642	3.1577	3.09821	3.17848	3.27027	1.59679	2.004	1.85719	2.03209
	27.8142	3.16695	3.10069	3.1873	3.26746	1.63338	2.01196	1.87284	2.04857
	28.5642	3.16317	3.11707	3.19326	3.2482	1.62456	2.01053	1.87613	2.04666
	29.3142	3.19473	3.13247	3.21935	3.27405	1.63329	2.02089	1.89651	2.06574
	29.8142	3.18621	3.12659	3.21312	3.27606	1.64922	2.01694	1.90045	2.06304
	30.5642	3.21682	3.13653	3.22535	3.27098	1.64479	2.0221	1.92832	2.07888
	31.3142	3.21095	3.13484	3.23615	3.26642	1.65673	2.02475	1.93868	2.07726
	32.0642	3.18578	3.13719	3.19863	3.26529	1.6632	2.03638	1.9321	2.07395
	32.5642	3.17733	3.13486	3.20782	3.25737	1.67353	2.04924	1.94584	2.08599
	33.3142	3.19338	3.14876	3.22489	3.26225	1.69268	2.07838	1.95825	2.10822
	34.0642	3.20831	3.17193	3.24526	3.26234	1.70338	2.08844	1.98446	2.11084
	34.5642	3.19651	3.16865	3.25476	3.24769	1.72963	2.10495	1.99021	2.11957
	35.3142	3.20051	3.17643	3.26319	3.24656	1.73633	2.15135	2.01658	2.13978
	36.8142	3.19661	3.19636	3.2636	3.26377	1.74357	2.16434	2.02442	2.18469
	37.3142	3.19967	3.19489	3.27704	3.25741	1.76725	2.18713	2.03852	2.21071
	38.0642	3.21036	3.22361	3.28865	3.27176	1.77486	2.19256	2.06631	2.20118
	38.8142	3.20044	3.24463	3.30036	3.26538	1.7998	2.2208	2.07663	2.22957
	39.3142	3.19781	3.24246	3.32481	3.26079	1.82893	2.25242	2.11706	2.26265

## Sheet: experiment4
	Experiment 4
	Time (hr)	Control								CHARGE
		WD39	WD39	WD39	WD39	201B7	201B7	201B7	201B7	CH1#25	CH1#25	CH1#25	CH1#25
	0	0	0	0	0	0	0	0	0	0	0	0	0
	0.262778	0.040606	0.051612	0.041596	0.062427	0.065034	0.061737	0.074947	0.080251	0.169166	0.17093	0.167474	0.151518
	0.512778	0.081774	0.100904	0.082036	0.125506	0.134142	0.128395	0.158095	0.157486	0.351625	0.33125	0.319373	0.305094
	1.01278	0.178411	0.21713	0.173966	0.266363	0.302459	0.271412	0.351955	0.324052	0.711992	0.664373	0.609991	0.624608
	1.26278	0.230973	0.285653	0.226078	0.342157	0.390459	0.359484	0.452517	0.412436	0.879514	0.824515	0.756132	0.761121
	1.51278	0.291384	0.359177	0.289095	0.433043	0.483193	0.445998	0.557897	0.505277	1.03619	0.974668	0.889478	0.910147
	2.01278	0.426307	0.527705	0.42834	0.62345	0.688807	0.629416	0.786557	0.676845	1.31072	1.24017	1.1406	1.16497
	2.26278	0.505485	0.620412	0.50617	0.718711	0.795593	0.725241	0.903912	0.756806	1.43425	1.33803	1.25647	1.27746
	2.51278	0.590384	0.716932	0.590254	0.82588	0.911639	0.829431	1.01838	0.852832	1.54774	1.44488	1.35611	1.3771
	2.76278	0.673451	0.818052	0.670137	0.93005	1.01965	0.930035	1.13054	0.946616	1.63708	1.53498	1.44451	1.45817
	3.26278	0.857997	1.02135	0.844811	1.14599	1.22296	1.13601	1.35356	1.12121	1.79246	1.72688	1.59945	1.63211
	3.51278	0.957613	1.12344	0.938106	1.24658	1.30503	1.23638	1.47602	1.21919	1.86231	1.79173	1.68472	1.70256
	3.76278	1.05841	1.22577	1.037	1.35061	1.39268	1.32122	1.57501	1.29837	1.94482	1.85876	1.76337	1.7698
	4.01278	1.16202	1.33157	1.13065	1.44283	1.49874	1.42498	1.68604	1.38148	2.01105	1.93238	1.83536	1.83426
	4.51278	1.34428	1.53302	1.33607	1.62335	1.67505	1.59895	1.89448	1.55782	2.13746	2.0841	1.97252	1.97867
	4.76278	1.44986	1.6323	1.43435	1.70659	1.7696	1.69326	2.0127	1.64742	2.18923	2.14789	2.05377	2.0216
	5.01278	1.53656	1.72127	1.53061	1.77167	1.85023	1.80169	2.1115	1.7258	2.24594	2.20935	2.12544	2.06971
	5.51278	1.72124	1.89545	1.71068	1.9264	2.0209	2.00017	2.34463	1.93834	2.33595	2.33545	2.25133	2.18034
	5.76278	1.80948	1.98551	1.79059	1.98978	2.14354	2.09626	2.46763	2.04332	2.40359	2.37512	2.27497	2.20809
	6.01278	1.89651	2.06479	1.87946	2.04877	2.24608	2.20441	2.57228	2.10887	2.43178	2.41353	2.31163	2.24203
	6.26278	1.97334	2.1369	1.95357	2.10019	2.34528	2.30373	2.68824	2.23163	2.46977	2.45162	2.3478	2.28752
	6.76278	2.13042	2.26724	2.106	2.20572	2.53801	2.51669	2.9142	2.44974	2.50439	2.52272	2.4132	2.31652
	7.01278	2.20496	2.34516	2.1722	2.24696	2.65356	2.63294	2.99454	2.58441	2.51403	2.55437	2.44506	2.33628
	7.26278	2.26304	2.39782	2.23194	2.28328	2.77052	2.73468	3.09418	2.6943	2.53234	2.58011	2.47491	2.36584
	7.51278	2.32489	2.45003	2.27703	2.33361	2.85028	2.86166	3.22114	2.79405	2.5556	2.60228	2.49352	2.37015
	8.01278	2.44406	2.56357	2.37111	2.38036	3.08086	3.08469	3.35583	3.03218	2.56203	2.63183	2.5211	2.37988
	8.26278	2.49967	2.60058	2.41366	2.42088	3.16417	3.17566	3.4319	3.13037	2.55805	2.63926	2.50443	2.38969
	8.51278	2.56572	2.64806	2.46341	2.44647	3.23901	3.26749	3.49249	3.24294	2.5425	2.63793	2.50581	2.38065
	9.01278	2.65433	2.71966	2.53202	2.46731	3.39831	3.42858	3.54009	3.38927	2.52226	2.63866	2.52019	2.35275
	9.26278	2.71318	2.75497	2.56839	2.4929	3.44284	3.45287	3.56465	3.43602	2.51311	2.63094	2.52527	2.3381
	9.51278	2.76447	2.78865	2.59613	2.51162	3.48385	3.51051	3.58428	3.48759	2.50199	2.60942	2.50334	2.31927
	9.76278	2.79403	2.82094	2.61208	2.52327	3.51987	3.56337	3.5623	3.54614	2.48355	2.5884	2.50969	2.30411
	10.2628	2.84838	2.86541	2.64575	2.53164	3.56016	3.59086	3.53287	3.55548	2.44462	2.5517	2.46603	2.27118
	10.5128	2.86587	2.87353	2.66128	2.55663	3.58235	3.57834	3.50789	3.58671	2.42143	2.52417	2.44353	2.26427
	10.7628	2.88936	2.8917	2.66311	2.55588	3.59054	3.59995	3.46298	3.58485	2.39791	2.49225	2.41503	2.24974
	11.0128	2.89708	2.90175	2.67451	2.56483	3.56899	3.58101	3.43254	3.56459	2.35511	2.46828	2.3967	2.2197
	11.5128	2.93539	2.91046	2.67878	2.55785	3.55042	3.53124	3.3535	3.5175	2.30675	2.40342	2.32824	2.19138
	11.7628	2.93702	2.90477	2.68921	2.5499	3.53509	3.49866	3.32956	3.48271	2.26437	2.37044	2.29737	2.15871
	12.0128	2.95478	2.8993	2.69274	2.55589	3.50635	3.47521	3.29026	3.44743	2.23347	2.33666	2.26554	2.13658
	12.2628	2.95279	2.89469	2.67366	2.54542	3.47718	3.42189	3.23224	3.40909	2.19175	2.28815	2.24629	2.12258
	12.7628	2.9355	2.89216	2.66314	2.51019	3.42331	3.35285	3.15133	3.33345	2.10746	2.20244	2.15191	2.05916
	13.0128	2.93425	2.88048	2.66227	2.51173	3.40013	3.31947	3.11878	3.29734	2.06371	2.1612	2.12457	2.03681
	13.2628	2.91522	2.85506	2.63622	2.50543	3.36688	3.28147	3.05115	3.23615	2.02314	2.1306	2.08328	1.98388
	13.7628	2.88965	2.81332	2.60494	2.47669	3.27784	3.18537	2.96501	3.12111	1.93792	2.0636	2.00144	1.93675
	14.0128	2.86287	2.79169	2.58782	2.46537	3.2429	3.13415	2.90208	3.07418	1.89253	2.01064	1.95776	1.90947
	14.2628	2.85273	2.78335	2.5696	2.4448	3.19756	3.08908	2.86493	3.02729	1.86461	1.95857	1.92502	1.87725
	14.5128	2.84773	2.74075	2.54011	2.42646	3.14125	3.02805	2.80505	2.97882	1.81973	1.92734	1.89462	1.83506
	15.0128	2.81274	2.69373	2.50044	2.37671	3.04514	2.94108	2.72761	2.87182	1.72951	1.82069	1.83009	1.78588
	15.2628	2.78355	2.67124	2.47539	2.34823	2.98895	2.88238	2.68613	2.82405	1.69895	1.78914	1.78974	1.7487
	15.5128	2.75217	2.64238	2.45408	2.32983	2.94605	2.83958	2.65018	2.79088	1.66493	1.7434	1.75521	1.7107
	15.7628	2.71851	2.61015	2.43359	2.30572	2.9156	2.80253	2.62303	2.74561	1.62977	1.69623	1.71559	1.68722
	16.2628	2.67111	2.55544	2.38089	2.26717	2.82693	2.72422	2.55035	2.65375	1.5621	1.61455	1.65115	1.64207
	16.5128	2.64681	2.52386	2.35663	2.24669	2.77801	2.68238	2.52179	2.61734	1.51762	1.58689	1.6189	1.6071
	16.7628	2.63405	2.4859	2.33827	2.22891	2.74082	2.64785	2.49147	2.57823	1.4851	1.55315	1.58223	1.57942
	17.2628	2.55289	2.42047	2.27895	2.18279	2.67199	2.57482	2.41884	2.51317	1.42688	1.46228	1.51062	1.53322
	17.5128	2.53005	2.39433	2.25769	2.15786	2.6342	2.53336	2.3905	2.48035	1.39288	1.42906	1.48151	1.50285
	17.7628	2.50199	2.36865	2.23907	2.1404	2.59168	2.51191	2.35925	2.44871	1.36741	1.39617	1.46277	1.48675
	18.0128	2.47585	2.3333	2.21814	2.11288	2.56501	2.48819	2.3353	2.40799	1.34026	1.37065	1.43225	1.4652
	18.5128	2.41887	2.27055	2.14199	2.07491	2.50964	2.43538	2.29508	2.35472	1.27727	1.31182	1.38182	1.41006
	18.7628	2.38706	2.23504	2.11837	2.0402	2.47879	2.41726	2.26489	2.33246	1.24839	1.28046	1.357	1.38263
	19.0128	2.35955	2.20947	2.09075	2.0348	2.45137	2.38559	2.25252	2.31383	1.22404	1.25053	1.3323	1.35933
	19.2628	2.32979	2.18152	2.07176	2.01244	2.42802	2.36771	2.23957	2.30111	1.20371	1.23411	1.31182	1.34083
	19.7628	2.28255	2.11519	2.02876	1.97021	2.38491	2.32185	2.19679	2.25391	1.15864	1.18287	1.2517	1.30264
	20.0128	2.26191	2.07755	1.99506	1.9446	2.37271	2.30972	2.18717	2.24188	1.1409	1.15904	1.24027	1.2859
	20.2628	2.23386	2.05432	1.97205	1.92241	2.34758	2.29384	2.17087	2.22601	1.13144	1.13556	1.22266	1.26703
	20.5128	2.20119	2.03158	1.94344	1.90756	2.32302	2.27671	2.1521	2.2074	1.11039	1.10759	1.20467	1.25785
	21.0128	2.16103	1.97053	1.89506	1.86033	2.29324	2.25512	2.12096	2.18469	1.07412	1.0742	1.16293	1.22267
	21.2628	2.13213	1.95135	1.86542	1.83971	2.2763	2.24455	2.11267	2.16921	1.05521	1.06115	1.1419	1.1971
	21.5128	2.11353	1.91671	1.84493	1.81971	2.26353	2.22937	2.10696	2.16005	1.03826	1.04026	1.12408	1.18559
	22.0128	2.06442	1.85778	1.78806	1.78043	2.23478	2.21443	2.08832	2.14167	1.01418	1.00484	1.08988	1.1509
	22.2628	2.04088	1.84113	1.76256	1.76545	2.22596	2.20756	2.08762	2.13266	1.00381	0.990414	1.07881	1.13849
	22.5128	2.01578	1.81564	1.74491	1.74149	2.21758	2.20153	2.08015	2.12226	0.98766	0.981713	1.06121	1.12907
	22.7628	2.00229	1.79585	1.71568	1.72326	2.20818	2.19072	2.06296	2.11413	0.980874	0.960981	1.04844	1.12534
	23.2628	1.95189	1.749	1.67733	1.67776	2.19017	2.18067	2.05308	2.09858	0.963016	0.940091	1.01818	1.09484
	23.5128	1.93398	1.72558	1.65905	1.6701	2.18318	2.1701	2.05539	2.09144	0.947673	0.930433	1.00501	1.07859

## Sheet: experiment5
	Experiment 5
	Time (hr)	Control			CHARGE
		201B7	201B7	201B7	CH2#16	CH2#16	CH2#16
	0	0	0	0	0	0	0
	0.533056	0.013445	0.015947	0.021717	0.060668	0.074946	0.057489
	1.03333	0.023431	0.024431	0.034134	0.114512	0.142228	0.107003
	1.53333	0.032696	0.032929	0.046877	0.168783	0.213712	0.171081
	2.03333	0.046777	0.046353	0.062651	0.233452	0.303453	0.234956
	2.53333	0.062298	0.061978	0.078255	0.30592	0.407722	0.312603
	3.03333	0.083583	0.080223	0.098252	0.387056	0.517208	0.404314
	3.53333	0.106932	0.103456	0.124075	0.48073	0.644694	0.504848
	4.03333	0.139966	0.13511	0.151811	0.579546	0.780833	0.618141
	4.53361	0.17922	0.172006	0.191088	0.689324	0.928668	0.746496
	5.03361	0.221361	0.214033	0.241058	0.805472	1.08984	0.872561
	5.53361	0.278942	0.269164	0.294187	0.925657	1.25538	1.01465
	6.03361	0.343469	0.337725	0.361045	1.05867	1.42171	1.17198
	6.53361	0.424776	0.421877	0.436902	1.19382	1.58962	1.32182
	7.03361	0.515242	0.515181	0.535082	1.34146	1.74155	1.47143
	7.53361	0.623024	0.624021	0.648989	1.48066	1.89246	1.62647
	8.03361	0.743423	0.748964	0.771515	1.61756	2.03874	1.78034
	8.53361	0.875873	0.887303	0.912485	1.74216	2.15565	1.91512
	9.03361	1.02026	1.03697	1.06866	1.85702	2.27502	2.0359
	9.53389	1.18045	1.20217	1.23521	1.95399	2.37451	2.14503
	10.0339	1.34519	1.38697	1.41898	2.06098	2.4813	2.25675
	10.5342	1.52053	1.56994	1.61644	2.15087	2.58431	2.35631
	11.0342	1.69383	1.7631	1.80727	2.23941	2.65734	2.45411
	11.5342	1.86282	1.95796	2.01316	2.31499	2.72802	2.54636
	12.0342	2.03544	2.13952	2.20098	2.37555	2.81057	2.60663
	12.5342	2.19752	2.33209	2.4006	2.46195	2.86787	2.65666
	13.0342	2.35812	2.50858	2.5888	2.52798	2.94245	2.73066
	13.5342	2.50276	2.65936	2.76231	2.59258	2.98849	2.80526
	14.0342	2.64565	2.79979	2.90506	2.64812	3.02264	2.85427
	14.5342	2.78078	2.94099	3.04922	2.70384	3.07909	2.91618
	15.0342	2.87785	3.06409	3.17451	2.74671	3.12331	2.97651
	15.5344	2.98349	3.18311	3.26166	2.78651	3.17649	3.0029
	16.0344	3.06567	3.28538	3.37737	2.8212	3.21097	3.04117
	16.5347	3.13728	3.36964	3.46513	2.86137	3.2429	3.06722
	17.0347	3.22279	3.42839	3.54662	2.91817	3.28519	3.10942
	17.5347	3.28567	3.50022	3.61784	2.96322	3.33376	3.15583
	18.0347	3.34316	3.57585	3.68516	2.99555	3.35537	3.18051
	18.5347	3.40667	3.63579	3.75184	3.01576	3.38749	3.19893
	19.0347	3.46706	3.68626	3.82365	3.02833	3.40518	3.22257
	19.5347	3.52688	3.73213	3.88641	3.05272	3.43365	3.22948
	20.035	3.5786	3.77053	3.9307	3.07539	3.47338	3.26985
	20.535	3.61588	3.83207	3.98285	3.11057	3.48915	3.29104
	21.035	3.67969	3.87712	4.0383	3.13658	3.53781	3.30769
	21.535	3.71231	3.93036	4.09642	3.18321	3.55523	3.33923
	22.035	3.74173	3.96983	4.14106	3.20218	3.59592	3.3586
	22.785	3.82405	4.02707	4.21497	3.24056	3.62296	3.3697
	23.285	3.86303	4.06927	4.25757	3.2596	3.63248	3.38884
	23.785	3.91068	4.08247	4.32961	3.26895	3.63815	3.4023
	24.285	3.93804	4.11713	4.36207	3.29833	3.629	3.41285
	24.785	3.97419	4.17405	4.38316	3.31447	3.63656	3.42929
	25.285	4.02407	4.19112	4.42223	3.33604	3.6589	3.43189
	25.785	4.04172	4.2292	4.46983	3.34549	3.66904	3.45004
	26.285	4.06061	4.24637	4.51691	3.36034	3.6918	3.4625
	26.785	4.0832	4.25563	4.52558	3.38315	3.68955	3.46032
	27.285	4.14421	4.29384	4.56167	3.38604	3.70342	3.47308
	27.785	4.18171	4.32314	4.57628	3.40756	3.70813	3.48148
	28.285	4.18197	4.33852	4.62436	3.41245	3.71853	3.48632
	28.785	4.20418	4.36243	4.61869	3.43509	3.71686	3.4953
	29.285	4.24654	4.36325	4.65505	3.45957	3.72826	3.49817
	29.785	4.26296	4.38925	4.67004	3.46846	3.76831	3.50792
	30.285	4.28498	4.40723	4.70195	3.46597	3.77085	3.521
	30.785	4.31622	4.41095	4.71584	3.45686	3.77561	3.5233
	31.285	4.31454	4.43923	4.71911	3.45206	3.76029	3.50185
	31.785	4.33812	4.46323	4.73971	3.47712	3.76573	3.50854
	32.285	4.34661	4.47294	4.74859	3.48218	3.7582	3.50875
	32.785	4.36306	4.47731	4.75168	3.50432	3.75383	3.4916
	33.285	4.35813	4.48933	4.75325	3.50101	3.75605	3.49354
	33.785	4.35416	4.49928	4.74992	3.50766	3.75062	3.50617
	34.2853	4.35467	4.48055	4.77263	3.51999	3.73692	3.51086
	34.7853	4.35453	4.49554	4.74225	3.51896	3.75407	3.5244
	35.2853	4.36646	4.48704	4.73363	3.51887	3.75268	3.50994
	35.7853	4.37837	4.4957	4.73654	3.51418	3.74539	3.49522
	36.2853	4.39645	4.49132	4.7346	3.51277	3.75974	3.49219
	36.7853	4.40294	4.50947	4.7371	3.50052	3.76184	3.49867
	37.2853	4.38893	4.50557	4.72622	3.49619	3.76361	3.48472

## Sheet: experiment6
	Experiment 6
	Time (hr)	Control								CHARGE
		WD39	WD39	WD39	WD39	WD39	WD39	WD39	WD39	CH1#25	CH1#25	CH1#25	CH1#25	CH2#16	CH2#16	CH2#16	CH2#16
	0	0	0	0	0	0	0	0	0	0	0	0	0	0	0	0	0
	0.346111	0.091909	0.107171	0.102176	0.046533	0.082394	0.077552	0.089612	0.089454	0.087362	0.056847	0.048754	0.059814	0.063124	0.050691	0.072013	0.071022
	0.596389	0.119544	0.157206	0.155326	0.087648	0.140809	0.135644	0.140326	0.121987	0.105601	0.090699	0.079564	0.108503	0.118496	0.100755	0.120453	0.105057
	1.09694	0.162779	0.205851	0.216121	0.123954	0.188799	0.194115	0.181411	0.161321	0.148307	0.132413	0.120159	0.160908	0.177751	0.160661	0.182299	0.155186
	1.34722	0.18044	0.22813	0.241735	0.134684	0.203515	0.216744	0.196172	0.179652	0.16082	0.147021	0.12982	0.173559	0.200864	0.181415	0.205876	0.175114
	1.5975	0.195651	0.246773	0.264601	0.146895	0.221661	0.234741	0.210527	0.190645	0.169239	0.156818	0.136852	0.186472	0.22822	0.202198	0.232559	0.192563
	2.09806	0.22124	0.278046	0.297899	0.166385	0.246799	0.26954	0.237319	0.21108	0.181927	0.171889	0.154303	0.211883	0.275828	0.248772	0.288318	0.229937
	2.34833	0.233867	0.294031	0.318223	0.174834	0.258383	0.284268	0.248297	0.22461	0.191215	0.184077	0.163088	0.220945	0.300528	0.270714	0.311291	0.251689
	2.59861	0.244048	0.308274	0.334842	0.185631	0.271383	0.297667	0.259495	0.234707	0.194692	0.190353	0.170918	0.231782	0.326522	0.295848	0.338663	0.271135
	3.09917	0.265601	0.335524	0.362072	0.199864	0.288892	0.326012	0.277248	0.25153	0.204507	0.208654	0.190171	0.25367	0.384323	0.34874	0.400224	0.31494
	3.34944	0.275495	0.350787	0.377488	0.209242	0.301886	0.337344	0.289159	0.261444	0.211448	0.216109	0.195362	0.262978	0.41331	0.376173	0.430346	0.341764
	3.59972	0.283628	0.365393	0.391048	0.219622	0.314587	0.348257	0.300643	0.271905	0.217482	0.223302	0.203982	0.274304	0.446655	0.403527	0.463702	0.366858
	4.10028	0.306256	0.39368	0.422961	0.238749	0.338373	0.375349	0.325622	0.286901	0.231397	0.242657	0.223533	0.302645	0.520272	0.464954	0.537809	0.42178
	4.35056	0.317996	0.40872	0.442484	0.248838	0.349407	0.392031	0.335864	0.296682	0.237761	0.252576	0.233052	0.313951	0.555732	0.495985	0.574707	0.451977
	4.60083	0.330293	0.424093	0.456505	0.260783	0.363001	0.408601	0.35021	0.30708	0.246063	0.265082	0.246557	0.330962	0.599155	0.528491	0.616122	0.482554
	5.10139	0.357394	0.461631	0.49882	0.278921	0.392239	0.444006	0.376845	0.330673	0.265004	0.287005	0.264644	0.361496	0.684524	0.599902	0.699402	0.547183
	5.35167	0.372671	0.482727	0.519955	0.291423	0.407378	0.465045	0.392321	0.343066	0.274833	0.300421	0.27786	0.377221	0.733129	0.635229	0.747221	0.577245
	5.60194	0.391482	0.509554	0.542624	0.303385	0.424097	0.488051	0.406577	0.357559	0.287202	0.318216	0.294413	0.392122	0.78117	0.674121	0.793661	0.616851
	6.1025	0.434	0.554832	0.589148	0.337978	0.460451	0.532987	0.442228	0.387494	0.310907	0.353565	0.326224	0.43561	0.885343	0.753452	0.890613	0.692311
	6.35278	0.455423	0.578328	0.616026	0.35928	0.484438	0.556709	0.461998	0.40199	0.324387	0.371462	0.34205	0.456354	0.936275	0.801065	0.942102	0.735107
	6.60306	0.478189	0.606031	0.640881	0.375241	0.505815	0.583512	0.480214	0.419832	0.341044	0.392343	0.363925	0.482699	1.00412	0.844502	0.999843	0.773682
	7.10361	0.532555	0.669208	0.705031	0.417788	0.560249	0.648244	0.530071	0.459947	0.374395	0.439793	0.408262	0.540723	1.12572	0.939938	1.1179	0.86178
	7.35389	0.560107	0.700535	0.737666	0.443681	0.589317	0.679188	0.557236	0.48052	0.39313	0.466317	0.432486	0.567753	1.18641	0.990419	1.17728	0.908135
	7.60417	0.591708	0.736216	0.77142	0.475333	0.619183	0.713282	0.586509	0.505425	0.413651	0.493719	0.457377	0.604124	1.2528	1.03865	1.23836	0.953979
	8.10472	0.661272	0.815023	0.848986	0.531921	0.685115	0.792752	0.651295	0.562616	0.462587	0.554083	0.518622	0.678032	1.39509	1.1408	1.36699	1.04607
	8.355	0.699738	0.860871	0.891922	0.5673	0.722227	0.834798	0.682888	0.596042	0.490944	0.589918	0.550957	0.716617	1.4707	1.19847	1.42715	1.09721
	8.85556	0.778487	0.954078	0.991298	0.641179	0.805083	0.93923	0.765305	0.65664	0.547338	0.666912	0.621737	0.80659	1.59698	1.30858	1.54626	1.19206
	9.10583	0.821421	1.00495	1.04565	0.677304	0.850764	0.992497	0.806666	0.691789	0.578025	0.706275	0.660706	0.854677	1.66992	1.36235	1.60893	1.23865
	9.35611	0.868583	1.06102	1.10048	0.716934	0.892825	1.04603	0.85509	0.732161	0.60869	0.745449	0.697277	0.910088	1.74015	1.4123	1.67369	1.2881
	9.85667	0.960318	1.17782	1.21618	0.811108	0.995397	1.16732	0.950531	0.81633	0.674111	0.834675	0.777863	1.01051	1.8876	1.52239	1.79427	1.38614
	10.1069	1.00962	1.24163	1.27748	0.858685	1.04827	1.22654	1.00123	0.858077	0.709235	0.879089	0.821316	1.06486	1.95806	1.57286	1.8547	1.43331
	10.3572	1.06671	1.30669	1.34313	0.907674	1.09963	1.29568	1.05082	0.911379	0.744349	0.926722	0.868678	1.1223	2.02312	1.62887	1.91056	1.4845
	10.8578	1.17727	1.44305	1.47065	1.01709	1.21996	1.43102	1.16402	1.00859	0.81741	1.02422	0.964423	1.2348	2.14355	1.749	2.02135	1.58114
	11.1081	1.23591	1.51423	1.54163	1.06814	1.2819	1.50861	1.22562	1.06065	0.853469	1.07067	1.01195	1.29373	2.20669	1.8032	2.06946	1.62765
	11.3583	1.29479	1.57888	1.61779	1.12525	1.34508	1.57274	1.28834	1.11084	0.892942	1.11942	1.05316	1.34855	2.24896	1.85037	2.12117	1.67222
	11.8589	1.4217	1.72248	1.76463	1.23971	1.4849	1.7272	1.42003	1.21671	0.97333	1.22138	1.15162	1.47287	2.35049	1.95757	2.22742	1.77638
	12.1092	1.49214	1.80277	1.8469	1.3	1.55935	1.80246	1.48766	1.27411	1.01573	1.26998	1.20335	1.5313	2.41481	2.00347	2.2723	1.81392
	12.3594	1.55495	1.87703	1.92114	1.3683	1.62589	1.8879	1.5571	1.32932	1.05322	1.32186	1.24242	1.596	2.4767	2.04163	2.31957	1.84994
	12.86	1.68472	2.0393	2.06621	1.48701	1.77983	2.04582	1.71308	1.44754	1.13207	1.42157	1.33679	1.7089	2.56716	2.13198	2.40355	1.93107
	13.1103	1.74915	2.11771	2.13983	1.54945	1.86143	2.12327	1.79555	1.50675	1.16583	1.47359	1.38242	1.77189	2.61873	2.17335	2.4618	1.96898
	13.3606	1.81151	2.20164	2.22947	1.61681	1.94233	2.20854	1.87091	1.57367	1.20869	1.5308	1.43031	1.83539	2.65833	2.2131	2.49753	2.01371
	13.8611	1.94554	2.36431	2.38332	1.75198	2.10864	2.37835	2.02903	1.70415	1.28783	1.6419	1.5203	1.96092	2.74276	2.29093	2.54327	2.09936
	14.1114	2.01207	2.4443	2.47238	1.81975	2.19547	2.45955	2.11657	1.76381	1.3228	1.69236	1.56095	1.99941	2.77715	2.33446	2.59339	2.12751
	14.3617	2.08291	2.51826	2.5488	1.87816	2.27269	2.55193	2.20804	1.82685	1.36215	1.74376	1.61195	2.05648	2.81427	2.37287	2.62496	2.15766
	14.8622	2.21551	2.67259	2.71337	1.99284	2.44553	2.72501	2.3618	1.9589	1.43732	1.83127	1.69184	2.16672	2.87611	2.45331	2.69947	2.2265
	15.1125	2.28126	2.76832	2.79232	2.06492	2.52746	2.80553	2.43635	2.02523	1.47781	1.87879	1.73485	2.2164	2.9138	2.48451	2.72403	2.25445
	15.3628	2.34836	2.8415	2.87103	2.12272	2.60264	2.90046	2.53009	2.08981	1.51302	1.92564	1.77231	2.25195	2.95604	2.51016	2.76416	2.27549
	15.8633	2.48003	2.98861	3.01703	2.25293	2.74965	3.05213	2.69973	2.21362	1.57889	2.02081	1.85123	2.34068	3.00956	2.57179	2.81589	2.32206
	16.1133	2.54569	3.06087	3.08911	2.31087	2.82833	3.11313	2.76778	2.27761	1.61464	2.06906	1.89077	2.39201	3.04911	2.59834	2.83171	2.34928
	16.3636	2.59868	3.14118	3.15393	2.37325	2.91221	3.20289	2.85559	2.34856	1.64919	2.112	1.92535	2.44317	3.05445	2.62386	2.86526	2.38987
	16.8639	2.71326	3.28642	3.29058	2.49171	3.06396	3.35725	3.02024	2.48292	1.71624	2.19287	2.00331	2.54023	3.09195	2.67101	2.93122	2.45457
	17.1139	2.78957	3.36403	3.35018	2.54401	3.14127	3.41224	3.09389	2.55503	1.7392	2.22837	2.04075	2.58604	3.12472	2.69235	2.9426	2.48627
	17.3642	2.85482	3.42641	3.41977	2.59582	3.21766	3.49519	3.16959	2.60489	1.77928	2.27928	2.06785	2.63365	3.13529	2.72012	2.95344	2.51148
	17.8644	2.97312	3.56187	3.55867	2.69344	3.36807	3.64197	3.32663	2.7414	1.83098	2.3611	2.13856	2.70733	3.18898	2.76804	3.01358	2.55048
	18.1144	3.02413	3.632	3.60514	2.73382	3.43431	3.69949	3.39074	2.79886	1.86275	2.38332	2.15702	2.73819	3.2281	2.79577	3.02663	2.56626
	18.3647	3.08575	3.68595	3.66121	2.77319	3.49804	3.752	3.47225	2.85472	1.90987	2.41211	2.19371	2.78407	3.24005	2.8129	3.04689	2.58839
	18.865	3.18884	3.82267	3.78486	2.87044	3.62081	3.85168	3.61403	2.97974	1.98008	2.49913	2.24453	2.86356	3.26887	2.86499	3.07091	2.65135
	19.115	3.24096	3.87902	3.85029	2.91168	3.69031	3.93175	3.67998	3.04294	2.01089	2.52627	2.27516	2.88838	3.27289	2.88931	3.08934	2.66664
	19.3653	3.31546	3.94746	3.90545	2.95989	3.74408	4.00414	3.74709	3.09308	2.03253	2.56124	2.30525	2.93921	3.2836	2.90363	3.11886	2.70463
	19.8656	3.42492	4.0488	4.02338	3.00559	3.88656	4.13494	3.89832	3.21625	2.0958	2.63267	2.3585	3.02073	3.33514	2.9464	3.15775	2.7558
	20.1156	3.4767	4.12091	4.07358	3.05705	3.93977	4.19238	3.95218	3.27733	2.12963	2.67316	2.37692	3.05656	3.35016	2.97655	3.18832	2.77394
	20.3658	3.52802	4.16556	4.12431	3.07903	4.01873	4.25747	4.02441	3.34429	2.16171	2.69886	2.40991	3.0939	3.3891	3.00014	3.19806	2.79893
	20.8661	3.63667	4.29179	4.22588	3.13061	4.12485	4.3534	4.17217	3.41257	2.22011	2.75857	2.45178	3.15022	3.40505	3.04344	3.24115	2.85197
	21.1161	3.66777	4.32913	4.27374	3.14752	4.15259	4.40056	4.19309	3.45466	2.25517	2.78459	2.46765	3.17154	3.41127	3.05384	3.2449	2.87468
	21.6164	3.75856	4.41988	4.37587	3.19118	4.24207	4.48295	4.30926	3.56501	2.31518	2.84051	2.51154	3.23471	3.42941	3.07505	3.29043	2.89629
	21.8667	3.81829	4.47077	4.41709	3.20784	4.29185	4.51773	4.35892	3.60842	2.34243	2.8646	2.53377	3.28091	3.44702	3.09898	3.29839	2.91065
	22.1169	3.84913	4.52902	4.4538	3.2444	4.34222	4.5628	4.41123	3.65644	2.36607	2.89642	2.56174	3.32209	3.44896	3.11332	3.3202	2.91591
	22.6175	3.93439	4.60811	4.5228	3.26163	4.42166	4.63592	4.50628	3.76953	2.43205	2.96158	2.62773	3.36958	3.48438	3.15017	3.32304	2.94374
	22.8678	3.96881	4.63555	4.54655	3.25957	4.49011	4.68858	4.53922	3.81026	2.46112	2.9819	2.65281	3.40317	3.50013	3.15741	3.32997	2.96266
	23.1181	4.00475	4.67226	4.57136	3.25878	4.51355	4.71232	4.59139	3.85599	2.49322	3.00894	2.66102	3.46079	3.50927	3.18572	3.34177	2.99012
	23.6186	4.07548	4.71365	4.63094	3.271	4.56644	4.78382	4.65231	3.91829	2.55256	3.04314	2.71017	3.51451	3.54034	3.22026	3.35385	3.01062
	23.8689	4.10253	4.74826	4.65199	3.26629	4.59756	4.80195	4.68125	3.95249	2.57048	3.04965	2.72939	3.52576	3.53374	3.24316	3.38138	3.04044

## Sheet: experiment7
	Experiment 7
	Time (hr)	Control								CHARGE				nocell
		WD39	WD39	WD39	WD39	201B7	201B7	201B7	201B7	CH1#25	CH1#25	CH1#25	CH1#25
	0	0	0	0	0	0	0	0	0	0	0	0	0	0	0	0	0
	0.616111	0.105063	0.099436	0.122674	0.108503	0.114164	0.11974	0.115043	0.114463	0.079345	0.07708	0.079968	0.081817	0.014679	0.012356	0.023961	0.030849
	1.36611	0.153542	0.148469	0.167174	0.147796	0.179323	0.186526	0.17261	0.170517	0.123063	0.115756	0.123204	0.124031	0.006652	0.00868	0.020254	0.023093
	2.11611	0.177552	0.165231	0.18305	0.168112	0.218572	0.225006	0.209871	0.208152	0.147056	0.137494	0.148854	0.143221	0.007406	0.008535	0.020426	0.021658
	2.61611	0.191768	0.173492	0.193099	0.18035	0.251722	0.251664	0.235893	0.233922	0.162185	0.154541	0.164982	0.158266	0.008387	0.009633	0.020637	0.020944
	3.36611	0.20669	0.185508	0.205222	0.198236	0.29096	0.286369	0.271183	0.267239	0.186009	0.176325	0.188909	0.179143	0.010722	0.010366	0.019382	0.023949
	4.11611	0.226922	0.195809	0.220599	0.2139	0.334058	0.32243	0.305472	0.298876	0.206278	0.199849	0.211656	0.203589	0.012418	0.010809	0.022602	0.021778
	4.61611	0.237219	0.20408	0.228307	0.224762	0.36426	0.345512	0.332697	0.329399	0.220304	0.214618	0.230714	0.217177	0.014354	0.011347	0.022682	0.0241
	5.36611	0.254587	0.212798	0.242522	0.242359	0.414278	0.394566	0.374666	0.373481	0.252635	0.239053	0.256399	0.239126	0.014965	0.012105	0.023763	0.020796
	6.11611	0.272046	0.227789	0.260341	0.262957	0.477317	0.451618	0.440196	0.434573	0.281485	0.267967	0.285333	0.263041	0.016167	0.013367	0.022782	0.022185
	6.61611	0.287236	0.239033	0.274741	0.279461	0.538882	0.503756	0.490483	0.483106	0.304772	0.291464	0.306159	0.287156	0.017844	0.015441	0.023685	0.021778
	7.36611	0.319445	0.260954	0.313282	0.31058	0.648653	0.60137	0.591864	0.582894	0.344559	0.333534	0.3454	0.321888	0.017114	0.014806	0.025176	0.019912
	8.11611	0.357111	0.295117	0.349541	0.357157	0.792878	0.729741	0.734278	0.725276	0.395865	0.388126	0.396212	0.369028	0.018524	0.01544	0.02432	0.021803
	8.86611	0.409147	0.341227	0.40295	0.417231	0.981512	0.898926	0.921088	0.910884	0.462924	0.459404	0.45813	0.434478	0.025533	0.017398	0.026349	0.020953
	9.36611	0.450791	0.378065	0.446713	0.467527	1.12998	1.03335	1.06982	1.06643	0.511515	0.517522	0.510556	0.486149	0.024819	0.017024	0.026575	0.01937
	10.1161	0.526509	0.447731	0.533586	0.557841	1.3854	1.28042	1.32287	1.32529	0.600256	0.616629	0.597094	0.579754	0.028183	0.017248	0.026235	0.02087
	10.8661	0.619153	0.534659	0.629313	0.67642	1.67466	1.55495	1.62002	1.62719	0.693608	0.730814	0.692759	0.68861	0.029744	0.016524	0.026709	0.01863
	11.3661	0.694729	0.602357	0.712801	0.768175	1.87799	1.76029	1.83075	1.84403	0.756723	0.815937	0.762879	0.769315	0.028096	0.017529	0.02948	0.01924
	12.1161	0.823877	0.723787	0.851221	0.932745	2.18045	2.08624	2.17942	2.16669	0.864354	0.96184	0.876236	0.907591	0.030135	0.020629	0.027802	0.019061
	12.8661	0.97735	0.863217	1.01699	1.12762	2.48421	2.41362	2.50284	2.49567	0.970913	1.12331	0.993451	1.05751	0.032208	0.019249	0.028553	0.019759
	13.3661	1.09273	0.976759	1.14024	1.26823	2.67278	2.62004	2.70891	2.69747	1.04242	1.23884	1.08168	1.15945	0.030501	0.019095	0.03108	0.018908
	14.1161	1.28066	1.15951	1.3476	1.49934	2.94115	2.90466	2.98684	2.98939	1.16364	1.41044	1.20589	1.32679	0.0312	0.019254	0.029987	0.020229
	14.8661	1.47796	1.35349	1.57211	1.73387	3.18901	3.16632	3.25348	3.26673	1.26623	1.58633	1.32615	1.49429	0.032667	0.021657	0.030687	0.019418
	15.6161	1.68689	1.55154	1.79826	1.97278	3.4243	3.41201	3.48091	3.49018	1.38411	1.75807	1.4634	1.66544	0.03325	0.020991	0.032272	0.020553
	16.1161	1.82726	1.69142	1.95233	2.12167	3.5453	3.55237	3.59738	3.61848	1.45203	1.88085	1.54276	1.76872	0.033105	0.023381	0.032034	0.01933
	16.8661	2.04891	1.90319	2.17931	2.35258	3.72986	3.72133	3.7737	3.77125	1.55632	2.06048	1.66586	1.94051	0.034903	0.021557	0.03204	0.02059
	17.6161	2.2691	2.10607	2.39645	2.56783	3.89	3.90508	3.91197	3.93789	1.67537	2.21629	1.78664	2.09393	0.036171	0.019762	0.031717	0.022553
	18.1161	2.39959	2.24566	2.52379	2.6792	3.98978	4.00533	3.99367	4.04137	1.73609	2.32692	1.85996	2.18973	0.035585	0.022688	0.032409	0.020736
	18.8661	2.58115	2.43419	2.70502	2.86506	4.10754	4.1508	4.14581	4.1851	1.84242	2.48923	1.97476	2.34092	0.035503	0.021201	0.034459	0.02045
	19.6161	2.77402	2.61589	2.88323	3.03745	4.23373	4.2807	4.26587	4.30934	1.93362	2.62192	2.08384	2.46617	0.036426	0.022047	0.034679	0.020931
	20.1161	2.89073	2.74405	2.98196	3.1374	4.33044	4.37325	4.34717	4.41059	2.00327	2.69886	2.15505	2.56752	0.036329	0.022222	0.03421	0.021136
	20.8661	3.05244	2.89255	3.13149	3.27972	4.4259	4.49621	4.48218	4.56949	2.1047	2.82301	2.2507	2.6854	0.037256	0.021538	0.036746	0.020876
	21.6161	3.19527	3.0331	3.25879	3.40067	4.55736	4.59959	4.58861	4.69719	2.19997	2.93653	2.3559	2.80383	0.03832	0.022592	0.036958	0.021896
	22.1161	3.26682	3.13675	3.34333	3.48786	4.62731	4.65863	4.67072	4.77565	2.25423	3.00328	2.4126	2.8696	0.039888	0.02126	0.034725	0.023951
	22.8661	3.3902	3.25413	3.45407	3.59362	4.77157	4.80097	4.78627	4.87661	2.33418	3.11589	2.5059	2.95975	0.039317	0.022878	0.037435	0.022246
	23.6161	3.49687	3.36371	3.57234	3.68828	4.85863	4.90673	4.87109	4.992	2.42952	3.21114	2.60661	3.07547	0.038798	0.023339	0.038816	0.023556
	24.3661	3.61942	3.46894	3.65848	3.77688	4.97096	4.98958	4.97549	5.13435	2.50503	3.3121	2.69381	3.16284	0.042374	0.022445	0.037433	0.025451
	24.8661	3.69752	3.54556	3.72948	3.86596	5.01949	5.04084	5.05462	5.19698	2.56082	3.36026	2.75664	3.23068	0.044165	0.024083	0.037984	0.025985
	25.6161	3.79247	3.6372	3.79793	3.93304	5.12556	5.15298	5.1418	5.31943	2.63693	3.43696	2.83978	3.3178	0.041748	0.023664	0.040483	0.024089
	26.3661	3.86797	3.70825	3.91927	4.01253	5.18579	5.23853	5.2093	5.38844	2.71123	3.53003	2.91362	3.391	0.043203	0.025481	0.039506	0.024152
	26.8661	3.89956	3.74475	3.9778	4.06146	5.24053	5.29738	5.25416	5.45814	2.75511	3.59598	2.97079	3.44263	0.043331	0.023748	0.038924	0.02446
	27.6161	3.97447	3.81754	4.0401	4.12573	5.29396	5.39218	5.32816	5.5526	2.82557	3.67885	3.05132	3.52936	0.044062	0.024572	0.041342	0.024844
	28.3661	4.03662	3.85778	4.09384	4.19884	5.3801	5.45345	5.38907	5.59842	2.89527	3.74231	3.11886	3.58462	0.045223	0.025048	0.038824	0.026269
	28.8661	4.07704	3.89798	4.1513	4.2221	5.40158	5.50207	5.40517	5.64503	2.93908	3.78178	3.18725	3.63814	0.043096	0.025973	0.040871	0.026268
	29.6161	4.11642	3.97648	4.21266	4.27761	5.43523	5.54962	5.45775	5.66246	3.00625	3.86061	3.25415	3.7375	0.044994	0.025508	0.041863	0.026038

## Sheet: experiment8
	Experiment 8
	Time (hr)	Control				CHARGE
		201B7	201B7	201B7	201B7	CH1#25	CH1#25	CH1#25	CH1#25	CH2#16	CH2#16	CH2#16	CH2#16
	0	0	0	0	0	0	0	0	0	0	0	0	0
	0.0011	0.001	0.002	-0.0027	0.0008	-0.0025	-0.0011	-0.0018	-0.0039	-0.0006	-0.0015	-0.0021	0.0026
	0.1008	0.0178	0.0269	0.0311	0.0635	0.0388	0.0331	0.0109	0.0125	0.0278	0.0103	0.0261	0.0158
	0.3508	0.0598	0.0459	0.0616	0.08	0.0418	0.0598	0.0414	0.0598	0.0075	0.0105	0.0506	0.037
	0.6011	0.1011	0.0782	0.0951	0.0989	0.0536	0.0956	0.0814	0.1053	0.0066	0.0166	0.0727	0.0641
	0.8514	0.1254	0.1004	0.1183	0.1217	0.0717	0.1191	0.1066	0.1398	0.0117	0.0238	0.0951	0.0849
	1.1017	0.139	0.1092	0.1309	0.1389	0.0877	0.1382	0.1271	0.1599	0.0212	0.0339	0.1127	0.0984
	1.3519	0.1437	0.1123	0.1377	0.1431	0.101	0.1542	0.142	0.1723	0.0307	0.0432	0.1265	0.1139
	1.6022	0.1491	0.1176	0.1427	0.1491	0.1111	0.1667	0.1534	0.1836	0.0376	0.0495	0.1369	0.1263
	1.8525	0.1553	0.1219	0.1497	0.155	0.1202	0.1791	0.1667	0.1945	0.0429	0.0568	0.147	0.1372
	2.1028	0.1595	0.1254	0.1563	0.1607	0.1287	0.1915	0.1776	0.2044	0.0486	0.0622	0.1549	0.1457
	2.3531	0.1648	0.1304	0.1618	0.1684	0.1351	0.199	0.1883	0.2136	0.053	0.0676	0.1633	0.1544
	2.6033	0.1702	0.1337	0.1692	0.1738	0.1427	0.2074	0.1975	0.2235	0.0566	0.0713	0.1713	0.1618
	2.8536	0.1737	0.1357	0.1747	0.1795	0.1509	0.2173	0.2066	0.2297	0.0619	0.0764	0.1779	0.1672
	3.1039	0.1789	0.1394	0.1806	0.1835	0.155	0.2231	0.2145	0.236	0.0658	0.0791	0.1828	0.1748
	3.3542	0.1841	0.1445	0.1852	0.1885	0.1607	0.229	0.2203	0.243	0.0681	0.0829	0.1909	0.1817
	3.6044	0.1912	0.1481	0.1941	0.193	0.1664	0.2362	0.2273	0.2506	0.0708	0.0872	0.1963	0.1841
	3.8547	0.1936	0.1505	0.1987	0.1961	0.1721	0.2442	0.2341	0.2527	0.075	0.0924	0.1997	0.1927
	4.105	0.2034	0.1561	0.2029	0.2021	0.1725	0.2482	0.2369	0.256	0.0768	0.0939	0.2113	0.1958
	4.3553	0.2055	0.1592	0.212	0.2054	0.1768	0.2554	0.241	0.26	0.08	0.0968	0.2121	0.201
	4.6056	0.2094	0.1639	0.216	0.2086	0.1812	0.2615	0.2455	0.2611	0.0824	0.0987	0.2182	0.2056
	4.8558	0.2157	0.1679	0.2246	0.2156	0.1844	0.2646	0.25	0.2654	0.0835	0.1021	0.2228	0.2073
	5.1061	0.2203	0.1734	0.2312	0.2183	0.1884	0.2683	0.253	0.2681	0.0853	0.1046	0.225	0.2105
	5.3564	0.2255	0.1788	0.2359	0.2207	0.1925	0.2715	0.2548	0.27	0.0898	0.1066	0.2275	0.2165
	5.6067	0.2347	0.187	0.2443	0.2257	0.194	0.2728	0.2587	0.2733	0.09	0.1076	0.231	0.217
	5.8569	0.2401	0.1917	0.2545	0.2315	0.1996	0.2788	0.2637	0.2751	0.0931	0.1104	0.2334	0.2215
	6.1072	0.2497	0.1993	0.2621	0.2359	0.2008	0.2818	0.2672	0.2798	0.0956	0.1117	0.2361	0.2247
	6.3575	0.2557	0.2056	0.2702	0.2416	0.2036	0.2856	0.2715	0.281	0.0978	0.1148	0.2391	0.2301
	6.6078	0.265	0.215	0.2781	0.2465	0.2067	0.2883	0.2758	0.2851	0.1008	0.1159	0.2438	0.2341
	6.8581	0.2713	0.2227	0.2868	0.2514	0.2087	0.2922	0.2794	0.2879	0.1032	0.1176	0.246	0.2386
	7.1083	0.2833	0.235	0.2983	0.2576	0.2127	0.2959	0.2834	0.2917	0.105	0.1215	0.2506	0.2419
	7.3586	0.2928	0.242	0.3091	0.2661	0.2194	0.303	0.2889	0.2974	0.1081	0.1249	0.2516	0.2483
	7.6089	0.3029	0.2511	0.3237	0.2757	0.2238	0.3084	0.2941	0.3024	0.1112	0.1287	0.2578	0.2524
	7.8592	0.3153	0.2642	0.3366	0.2844	0.2294	0.3129	0.3004	0.3058	0.1152	0.1317	0.2626	0.2566
	8.1094	0.3301	0.2748	0.3498	0.2938	0.2344	0.3158	0.3022	0.3158	0.1165	0.1328	0.2702	0.2618
	8.3597	0.3415	0.2855	0.3649	0.3055	0.2406	0.3223	0.3087	0.3193	0.1203	0.1376	0.2745	0.2673
	8.61	0.3574	0.3004	0.3814	0.3158	0.2456	0.3273	0.3134	0.325	0.1249	0.1408	0.2795	0.2734
	8.8603	0.3719	0.3118	0.3962	0.3257	0.2527	0.3362	0.3197	0.3299	0.128	0.1449	0.2825	0.2807
	9.1106	0.3912	0.3251	0.4133	0.3402	0.2593	0.3423	0.3318	0.3372	0.1326	0.1502	0.2875	0.2881
	9.3608	0.4096	0.345	0.4328	0.3519	0.2662	0.3479	0.3362	0.3454	0.1368	0.1544	0.2946	0.2908
	9.6111	0.4263	0.3601	0.4536	0.3706	0.2748	0.3568	0.3467	0.3527	0.1402	0.1582	0.2991	0.2958
	9.8614	0.4451	0.3808	0.471	0.384	0.2844	0.3687	0.3533	0.3591	0.1457	0.164	0.3029	0.3043
	10.1117	0.4695	0.4019	0.4954	0.403	0.2926	0.3748	0.3603	0.3708	0.1493	0.1697	0.3134	0.3086
	10.3619	0.4906	0.4223	0.5164	0.4195	0.3032	0.3863	0.3671	0.3747	0.1562	0.1757	0.3189	0.3168
	10.6122	0.5131	0.4445	0.5425	0.4378	0.3098	0.3953	0.3768	0.3841	0.1598	0.1812	0.3259	0.3214
	10.8625	0.5401	0.4699	0.5711	0.4588	0.3174	0.4013	0.3834	0.3964	0.1638	0.1858	0.3342	0.3266
	11.1128	0.5664	0.4962	0.5991	0.4774	0.3293	0.4141	0.392	0.4019	0.1711	0.1942	0.3393	0.3359
	11.3631	0.5988	0.5233	0.6311	0.5015	0.3377	0.4226	0.4013	0.4153	0.1743	0.1994	0.3496	0.3432
	11.6133	0.6287	0.5557	0.6616	0.5193	0.3467	0.4319	0.4084	0.4238	0.1815	0.2062	0.3603	0.3502
	11.8636	0.6628	0.5867	0.6948	0.5403	0.3561	0.4429	0.4164	0.4315	0.1856	0.2148	0.3663	0.3596
	12.1139	0.6976	0.6216	0.7321	0.5656	0.366	0.4521	0.4246	0.4407	0.1918	0.2215	0.3744	0.3691
	12.3642	0.7339	0.6535	0.7659	0.5915	0.3782	0.4649	0.4349	0.4505	0.1969	0.2312	0.3813	0.3779
	12.6144	0.7783	0.6913	0.8067	0.6186	0.3868	0.4737	0.4431	0.4618	0.2024	0.237	0.3927	0.3851
	12.8647	0.8178	0.7317	0.8431	0.6504	0.3991	0.4845	0.4549	0.471	0.2096	0.2449	0.3994	0.3942
	13.115	0.8649	0.7772	0.8836	0.6742	0.4109	0.4955	0.4604	0.4776	0.2175	0.2555	0.4079	0.4068
	13.3653	0.9123	0.8224	0.929	0.7019	0.4184	0.5045	0.4723	0.4889	0.2223	0.2614	0.421	0.4159
	13.6156	0.9613	0.8698	0.9719	0.7316	0.431	0.5166	0.4824	0.4966	0.2293	0.2721	0.4265	0.4268
	13.8658	1.0107	0.91	1.0193	0.7663	0.4405	0.5267	0.4899	0.5099	0.2344	0.2776	0.4391	0.4323
	14.1161	1.0573	0.963	1.0677	0.7979	0.4505	0.5398	0.5021	0.5209	0.2426	0.2899	0.4495	0.4466
	14.3664	1.1144	1.0075	1.1143	0.8344	0.4574	0.5472	0.5089	0.5318	0.2507	0.2961	0.459	0.4561
	14.6167	1.1608	1.0579	1.1652	0.8701	0.4704	0.559	0.5213	0.5427	0.2568	0.3059	0.4726	0.4653
	14.8669	1.2157	1.1124	1.2177	0.9031	0.4808	0.5726	0.532	0.549	0.2667	0.3168	0.4824	0.4815
	15.1172	1.2639	1.1638	1.269	0.9446	0.4908	0.5822	0.5462	0.5627	0.2721	0.3251	0.4936	0.4884
	15.3675	1.3184	1.2229	1.3187	0.9778	0.5017	0.5943	0.555	0.5701	0.2821	0.3352	0.5082	0.503
	15.6175	1.373	1.2793	1.3731	1.0125	0.5107	0.6047	0.5667	0.5806	0.2892	0.347	0.5193	0.5152
	15.8678	1.4296	1.3339	1.4283	1.054	0.5195	0.6164	0.5781	0.5921	0.2958	0.356	0.5307	0.5244
	16.1181	1.4794	1.3872	1.4841	1.0903	0.5325	0.6297	0.5893	0.6033	0.3036	0.3668	0.5436	0.536
	16.3683	1.533	1.45	1.5389	1.126	0.5448	0.6405	0.6	0.6154	0.3139	0.3776	0.553	0.5512
	16.6186	1.5931	1.4996	1.5941	1.1623	0.5533	0.6502	0.6112	0.6261	0.3202	0.3876	0.5677	0.5579
	16.8689	1.6391	1.5543	1.6462	1.2005	0.5653	0.6605	0.6247	0.6382	0.3262	0.3987	0.5831	0.5669
	17.1192	1.6994	1.6098	1.6959	1.2373	0.5761	0.6719	0.6343	0.6463	0.3355	0.4106	0.5932	0.5803
	17.3694	1.7555	1.6587	1.749	1.2793	0.5901	0.6843	0.6448	0.6569	0.3436	0.4191	0.6079	0.5916
	17.6197	1.8117	1.7113	1.8053	1.3192	0.6015	0.6971	0.6564	0.6688	0.349	0.4319	0.6233	0.6043
	17.87	1.8608	1.7615	1.858	1.3587	0.6131	0.709	0.6697	0.6821	0.3567	0.4425	0.6377	0.6147
	18.1203	1.9089	1.8127	1.9097	1.3986	0.6244	0.715	0.6833	0.6967	0.3658	0.4523	0.6568	0.6253
	18.3706	1.9494	1.8696	1.966	1.4365	0.6354	0.7293	0.6935	0.7064	0.3726	0.4664	0.6714	0.6412
	18.6208	2.0058	1.9212	2.0197	1.4713	0.6448	0.7404	0.7076	0.7175	0.3775	0.4811	0.6857	0.6523
	18.8711	2.0597	1.9742	2.0658	1.5086	0.6566	0.7535	0.7176	0.7245	0.3863	0.4951	0.699	0.6717
	19.1214	2.0988	2.0219	2.1135	1.5434	0.6675	0.77	0.7311	0.7414	0.395	0.5101	0.7097	0.6865
	19.3717	2.1419	2.0665	2.1641	1.5846	0.6804	0.7781	0.7397	0.7518	0.4019	0.5229	0.7228	0.6977
	19.6219	2.1962	2.114	2.2158	1.617	0.69	0.7913	0.7545	0.7642	0.4088	0.5349	0.7386	0.7133
	19.8722	2.2486	2.1675	2.2652	1.6481	0.7023	0.8	0.7647	0.7782	0.4194	0.546	0.7522	0.73
	20.1222	2.288	2.2198	2.3072	1.6805	0.7103	0.8142	0.7792	0.7958	0.4256	0.5584	0.769	0.739
	20.3725	2.3361	2.2653	2.3542	1.72	0.7229	0.83	0.7904	0.8017	0.4371	0.5707	0.7771	0.7557
	20.6225	2.3795	2.3073	2.3951	1.7525	0.7374	0.8431	0.7983	0.8192	0.4452	0.5812	0.796	0.7689
	20.8728	2.4167	2.3557	2.4415	1.779	0.7502	0.8569	0.808	0.8334	0.4503	0.5937	0.8126	0.7831
	21.1228	2.4649	2.3958	2.4661	1.8102	0.7581	0.87	0.8215	0.8414	0.4598	0.6075	0.8259	0.8022
	21.3731	2.5127	2.4429	2.5172	1.8381	0.7687	0.8863	0.8375	0.8578	0.4683	0.6208	0.8461	0.8146
	21.6231	2.549	2.4792	2.5531	1.8656	0.7776	0.9013	0.8516	0.8726	0.4772	0.634	0.8641	0.8295
	21.8733	2.5906	2.5122	2.6001	1.9006	0.7884	0.9134	0.861	0.8851	0.4864	0.6462	0.8767	0.8485
	22.1233	2.6273	2.5558	2.627	1.9357	0.7998	0.9267	0.8712	0.901	0.496	0.6573	0.8998	0.8658
	22.3736	2.6677	2.5825	2.6692	1.9676	0.8094	0.9399	0.8876	0.9116	0.5043	0.6727	0.9197	0.8779
	22.6236	2.7104	2.6196	2.7039	1.9957	0.8205	0.9584	0.904	0.9278	0.5087	0.6887	0.9299	0.8958
	22.8739	2.7479	2.6476	2.7411	2.0244	0.8306	0.9674	0.9142	0.9419	0.5172	0.7041	0.9519	0.9145
	23.1242	2.7796	2.6748	2.7812	2.0585	0.8416	0.9888	0.9262	0.9518	0.5254	0.7174	0.9656	0.9261
	23.3744	2.8188	2.7074	2.8236	2.0878	0.853	0.9952	0.9392	0.967	0.5336	0.731	0.9859	0.9409
	23.6247	2.8439	2.7391	2.8514	2.1127	0.8684	1.009	0.9546	0.9763	0.5439	0.7466	1.003	0.9522
	23.875	2.8786	2.7831	2.8923	2.1568	0.879	1.0252	0.9701	0.9881	0.5486	0.7616	1.0246	0.9711
	24.1253	2.9272	2.8077	2.9244	2.1966	0.8938	1.0402	0.9849	1.0048	0.5548	0.7742	1.0448	0.9858
	24.3756	2.9553	2.8445	2.9563	2.2186	0.9019	1.0552	0.993	1.0198	0.5647	0.788	1.0542	1.0057
	24.6256	2.9922	2.8722	2.986	2.252	0.9156	1.0707	1.0033	1.0344	0.5734	0.8087	1.0742	1.0265
	24.8758	3.0155	2.8982	3.017	2.2897	0.9311	1.0802	1.0153	1.0503	0.5766	0.8205	1.0934	1.0404
	25.1258	3.0492	2.9245	3.0467	2.3134	0.9421	1.0948	1.027	1.0677	0.5863	0.833	1.1128	1.0562
	25.3761	3.0824	2.9644	3.0879	2.3461	0.962	1.1073	1.0428	1.08	0.598	0.8454	1.1309	1.0767
	25.6264	3.1121	2.9903	3.1222	2.3818	0.9647	1.1214	1.0509	1.0975	0.6067	0.8544	1.152	1.0941
	25.8767	3.1445	3.0172	3.1583	2.4238	0.9772	1.1367	1.0666	1.1183	0.6145	0.8691	1.1712	1.1132
	26.1267	3.1747	3.0351	3.1982	2.4564	0.9904	1.1521	1.0752	1.1265	0.6245	0.8809	1.1915	1.1405
	26.3769	3.2158	3.0861	3.2192	2.4775	0.9972	1.1667	1.0932	1.1429	0.6347	0.8941	1.2104	1.1589
	26.6269	3.2523	3.1047	3.2644	2.4879	1.0105	1.184	1.1133	1.1538	0.6436	0.9109	1.2326	1.1834
	26.8772	3.2864	3.1547	3.2965	2.5185	1.0191	1.1958	1.1257	1.1726	0.6479	0.9262	1.2482	1.1996
	27.1275	3.304	3.1815	3.3322	2.5489	1.0314	1.2142	1.1423	1.1913	0.657	0.9397	1.2656	1.2234
	27.3778	3.3404	3.2072	3.3483	2.5734	1.049	1.2296	1.1557	1.2085	0.6669	0.9533	1.2835	1.2439
	27.6278	3.3759	3.2282	3.3655	2.6052	1.0649	1.2461	1.1661	1.2207	0.6724	0.9699	1.2991	1.2569
	27.8781	3.4161	3.2476	3.401	2.6378	1.0746	1.2587	1.1821	1.2369	0.6804	0.9789	1.3177	1.2711
	28.1281	3.4334	3.2912	3.4317	2.6625	1.0811	1.2699	1.199	1.2543	0.6826	0.9951	1.3362	1.2881
	28.3783	3.443	3.3155	3.4439	2.7001	1.0914	1.2813	1.2106	1.2713	0.6932	1.0159	1.3583	1.3092
	28.6286	3.4912	3.3436	3.4809	2.7445	1.1001	1.2944	1.2246	1.2842	0.7013	1.0306	1.374	1.3177
	28.8789	3.5035	3.3607	3.5047	2.7542	1.1162	1.3125	1.2376	1.2994	0.708	1.0507	1.387	1.3401
	29.1289	3.5628	3.402	3.5389	2.7852	1.1295	1.3256	1.2555	1.3119	0.7166	1.0597	1.4097	1.357
	29.3792	3.581	3.424	3.5673	2.8067	1.1351	1.3415	1.268	1.3295	0.7246	1.0736	1.4253	1.3839
	29.6294	3.5994	3.4264	3.5872	2.8322	1.1513	1.3608	1.2858	1.3439	0.7314	1.0913	1.442	1.3978
	29.8797	3.6105	3.4498	3.6159	2.8645	1.1656	1.371	1.2914	1.3631	0.7403	1.1034	1.462	1.4273
	30.1297	3.6301	3.4659	3.6478	2.8934	1.1762	1.3821	1.3189	1.3808	0.7501	1.1203	1.4884	1.445
	30.38	3.6586	3.4895	3.6686	2.9179	1.1884	1.3975	1.3314	1.3929	0.753	1.1389	1.5052	1.4706
	30.6303	3.6803	3.5233	3.7034	2.9572	1.2009	1.416	1.3476	1.4157	0.7597	1.1552	1.5145	1.4958
	30.8806	3.6735	3.561	3.7191	2.9779	1.2136	1.433	1.3663	1.4312	0.7685	1.1699	1.5409	1.5171
	31.1308	3.7078	3.5599	3.744	2.9966	1.2282	1.4491	1.3744	1.4476	0.7808	1.1778	1.5584	1.5383
	31.3811	3.7411	3.5957	3.772	3.025	1.2412	1.4659	1.3903	1.4668	0.7906	1.1978	1.575	1.5628
	31.6311	3.7373	3.6106	3.7906	3.0569	1.2517	1.4809	1.4096	1.484	0.7982	1.2133	1.5985	1.5803
	31.8814	3.7662	3.6352	3.8247	3.0841	1.2614	1.4938	1.4245	1.506	0.8113	1.2264	1.6225	1.6059
	32.1314	3.7888	3.6421	3.8451	3.1149	1.2709	1.5092	1.4482	1.5162	0.8166	1.2448	1.6361	1.6274
	32.3817	3.7939	3.6703	3.8596	3.1297	1.2828	1.522	1.461	1.5359	0.8205	1.2586	1.6597	1.6413
	32.6317	3.8164	3.6809	3.8881	3.1467	1.2899	1.5356	1.4854	1.5575	0.8292	1.2743	1.6824	1.6633
	32.8819	3.847	3.6922	3.9007	3.1676	1.305	1.5466	1.5031	1.5746	0.8414	1.2844	1.6935	1.6832
	33.1319	3.8624	3.7159	3.9202	3.1802	1.3171	1.5635	1.5274	1.5939	0.8444	1.2988	1.7122	1.7003
	33.3822	3.8709	3.7356	3.9239	3.2084	1.3318	1.5845	1.5357	1.6204	0.8533	1.3132	1.726	1.7288
	33.6322	3.8774	3.7579	3.9519	3.2336	1.3458	1.5982	1.5507	1.634	0.8621	1.3338	1.7408	1.7475
	33.8825	3.8973	3.7694	3.9645	3.2511	1.3549	1.6133	1.5678	1.6579	0.8708	1.346	1.7555	1.7619
	34.1325	3.9162	3.7766	3.978	3.2495	1.3622	1.6304	1.5824	1.6712	0.8797	1.3547	1.7751	1.7858
	34.3828	3.9306	3.7856	3.9857	3.2838	1.3736	1.6478	1.5961	1.6961	0.8915	1.3687	1.8043	1.8011
	34.6328	3.9506	3.8081	3.9989	3.298	1.3817	1.6598	1.6164	1.7154	0.8939	1.3818	1.818	1.8217
	34.8831	3.9669	3.7988	4.0326	3.3097	1.3928	1.6709	1.629	1.7335	0.9003	1.4029	1.8417	1.8365
	35.1331	3.9735	3.8234	4.0277	3.3309	1.4079	1.6839	1.6312	1.7529	0.9138	1.4174	1.8542	1.8627
	35.3833	3.9781	3.8367	4.0509	3.3634	1.4169	1.7046	1.6369	1.7687	0.9228	1.4298	1.8636	1.8728
	35.6333	3.9834	3.8371	4.0518	3.3801	1.4305	1.7237	1.6543	1.7751	0.9297	1.4441	1.8844	1.8806
	35.8836	3.9984	3.8637	4.0697	3.3956	1.4408	1.7355	1.6725	1.7981	0.9375	1.4624	1.9053	1.9063
	36.1336	4.0224	3.8858	4.078	3.4155	1.4574	1.7481	1.6938	1.8133	0.9438	1.4705	1.9142	1.9315
	36.3839	4.0206	3.895	4.1001	3.4345	1.4629	1.7691	1.7114	1.8157	0.9464	1.4939	1.9303	1.9451
	36.6339	4.0171	3.8829	4.1128	3.4558	1.4765	1.7803	1.7253	1.8305	0.9612	1.5042	1.9486	1.9598
	36.8842	4.0203	3.8859	4.1303	3.4723	1.4912	1.8029	1.7421	1.8491	0.9667	1.5226	1.9604	1.9733
	37.1344	4.0328	3.9035	4.1229	3.4786	1.5089	1.8138	1.7574	1.8593	0.9814	1.5463	1.973	1.9889
	37.3847	4.0498	3.9246	4.1396	3.475	1.5328	1.833	1.766	1.8805	0.9829	1.5589	1.9858	2.0043
	37.635	4.0659	3.9189	4.1583	3.4873	1.5369	1.8415	1.7885	1.9013	0.9926	1.5724	1.9977	2.0207
	37.8853	4.0765	3.9366	4.16	3.5008	1.5446	1.8607	1.8095	1.9199	0.9971	1.5833	2.0141	2.0413
	38.1356	4.0864	3.9182	4.1613	3.5042	1.5513	1.8734	1.8289	1.9312	1.007	1.5962	2.0353	2.0637
	38.3858	4.0865	3.9281	4.1641	3.5203	1.5633	1.8925	1.8481	1.9548	1.0139	1.6081	2.0551	2.077
	38.6358	4.0817	3.9135	4.1944	3.5415	1.5751	1.9039	1.8591	1.9685	1.0255	1.6277	2.0707	2.095
	38.8861	4.0964	3.9241	4.1845	3.5448	1.5877	1.9263	1.86	1.9899	1.0363	1.6397	2.0734	2.0975
	39.1361	4.0971	3.9262	4.2233	3.561	1.6058	1.9392	1.8736	2.0098	1.0446	1.6552	2.0893	2.1127
	39.3864	4.1139	3.9358	4.231	3.5642	1.6137	1.9536	1.8861	2.0164	1.0527	1.6651	2.1145	2.1473
	39.6364	4.1105	3.9276	4.2329	3.5618	1.6181	1.9623	1.8988	2.0276	1.0602	1.68	2.1275	2.1754
	39.8864	4.1226	3.9171	4.2418	3.5707	1.6359	1.9642	1.9085	2.0491	1.0706	1.7036	2.1467	2.1927
	40.1364	4.1161	3.9251	4.2392	3.5912	1.6388	1.9818	1.9138	2.0648	1.0758	1.7283	2.1642	2.1998
	40.3867	4.1105	3.9154	4.2234	3.6066	1.6524	1.9915	1.9262	2.0699	1.0867	1.7474	2.1808	2.2187
	40.6367	4.1323	3.9232	4.2336	3.6158	1.6508	2.0078	1.937	2.0703	1.0932	1.7577	2.2005	2.2287
	40.8869	4.1428	3.9306	4.2152	3.6215	1.6576	2.0279	1.9589	2.076	1.0984	1.7793	2.2059	2.2353
	41.1369	4.1536	3.933	4.2178	3.6342	1.665	2.0387	1.9836	2.1042	1.1039	1.794	2.2192	2.2568
	41.3869	4.1555	3.9461	4.2319	3.6339	1.6796	2.0509	2.0076	2.1293	1.1165	1.8023	2.2241	2.2736
	41.6369	4.1579	3.9113	4.2587	3.6334	1.6948	2.0542	2.0182	2.1462	1.1234	1.8135	2.2404	2.2952
	41.8872	4.1573	3.9436	4.2666	3.6429	1.7062	2.0674	2.0198	2.1553	1.131	1.8349	2.2538	2.3121
	42.1372	4.1664	3.9662	4.2605	3.6369	1.7276	2.0787	2.0286	2.1737	1.1356	1.8361	2.269	2.325
	42.3875	4.1465	3.955	4.2576	3.6404	1.7413	2.0977	2.0486	2.1934	1.145	1.8514	2.2791	2.3413
	42.6375	4.1431	3.9488	4.2575	3.634	1.7586	2.123	2.0676	2.2155	1.1476	1.8547	2.2925	2.3611
	42.8875	4.1435	3.9649	4.2475	3.6358	1.7645	2.1413	2.0834	2.2291	1.1577	1.874	2.2872	2.3796
	43.1375	4.1529	3.9529	4.2703	3.6342	1.7753	2.1525	2.1023	2.2391	1.1704	1.8799	2.3092	2.3813
	43.3875	4.1412	3.9484	4.2702	3.6547	1.7826	2.1712	2.122	2.2452	1.1834	1.8991	2.3267	2.4038
	43.6375	4.1285	3.9242	4.2763	3.6855	1.7816	2.1932	2.1206	2.2492	1.1859	1.8991	2.3401	2.405
	43.8875	4.1302	3.9208	4.2696	3.6758	1.806	2.1958	2.1373	2.2692	1.1956	1.9153	2.3554	2.437
	44.1375	4.1415	3.897	4.2807	3.6816	1.8234	2.1986	2.1499	2.2831	1.1948	1.9315	2.37	2.4466
	44.3875	4.1491	3.8975	4.286	3.6917	1.8269	2.2277	2.1703	2.2874	1.1961	1.942	2.3849	2.4637
	44.6375	4.1437	3.9027	4.2891	3.6795	1.8329	2.2474	2.179	2.3044	1.2056	1.9544	2.3903	2.4776
	44.8875	4.1454	3.9328	4.285	3.685	1.8336	2.2588	2.1882	2.3101	1.216	1.9594	2.3857	2.5046
	45.1375	4.133	3.9387	4.2739	3.6879	1.8377	2.2646	2.2056	2.3194	1.226	1.9778	2.4034	2.5209
	45.3875	4.1434	3.9403	4.2759	3.6948	1.8556	2.2764	2.2152	2.3403	1.2371	1.9879	2.4098	2.5299
	45.6375	4.1234	3.9547	4.27	3.7019	1.8556	2.2781	2.2363	2.3444	1.244	2.0091	2.4264	2.539
	45.8875	4.1363	3.9476	4.2644	3.7165	1.8649	2.3037	2.2499	2.3561	1.2498	2.0284	2.4436	2.5568
	46.1375	4.1308	3.9535	4.2674	3.7222	1.8675	2.3177	2.2761	2.3576	1.2483	2.0309	2.4578	2.565
	46.3875	4.1142	3.941	4.252	3.704	1.8818	2.33	2.2864	2.3718	1.2582	2.0371	2.4616	2.5739
	46.6375	4.1111	3.9462	4.2639	3.7162	1.8905	2.3363	2.2938	2.393	1.262	2.0562	2.4834	2.6012
	46.8875	4.0932	3.9211	4.2535	3.7171	1.901	2.3494	2.3088	2.4092	1.2764	2.0636	2.5018	2.597
	47.1375	4.1032	3.952	4.2503	3.73	1.913	2.3631	2.3235	2.4145	1.2823	2.0758	2.4978	2.6153
	47.3875	4.1088	3.9797	4.2745	3.7422	1.9278	2.3655	2.347	2.4289	1.2936	2.0837	2.5018	2.6378
	47.6375	4.1037	3.9823	4.2714	3.7339	1.9318	2.3788	2.3658	2.4459	1.3124	2.0831	2.5212	2.644
	47.8878	4.1026	3.983	4.2676	3.7237	1.9461	2.402	2.363	2.4478	1.3297	2.1012	2.5229	2.6505
	48.1378	4.1161	4.0003	4.2675	3.716	1.9675	2.4065	2.3782	2.4567	1.3267	2.1076	2.5377	2.6505
	48.3878	4.1167	4.0176	4.2573	3.7455	1.9826	2.4137	2.3903	2.4662	1.3339	2.1208	2.5435	2.6602
	48.6378	4.1179	4.0396	4.257	3.7631	2.0038	2.4313	2.4021	2.4746	1.3412	2.1371	2.5536	2.6814
	48.8881	4.1187	4.0582	4.2673	3.7751	2.0188	2.4408	2.4243	2.5011	1.3469	2.1422	2.5728	2.6886
	49.1381	4.1212	4.0689	4.2463	3.7607	2.0285	2.4502	2.4415	2.5231	1.3545	2.1564	2.5852	2.7208
	49.3881	4.122	4.0817	4.2448	3.7548	2.0483	2.4677	2.4448	2.5354	1.3571	2.1562	2.5922	2.7197
	49.6381	4.1241	4.078	4.243	3.7649	2.0506	2.4749	2.4593	2.5412	1.3628	2.1518	2.6077	2.739
	49.8881	4.1421	4.0984	4.2559	3.7606	2.0599	2.4855	2.4687	2.5603	1.3663	2.1681	2.621	2.7441

## Sheet: experiment9
	Experiment 9
	Time (hr)	Control				CHARGE
		1210B2	1210B2	210B2	1210B2	CH2#1	CH2#1	CH2#1	CH2#1
	0	0	0	0	0	0	0	0	0
	4.02139	0.0772	0.0764	0.1115	0.1397	0.0796	0.0886	0.0977	0.1504
	4.27139	0.1202	0.1078	0.1304	0.1659	0.0957	0.0967	0.101	0.1418
	4.52139	0.16	0.1504	0.1731	0.2118	0.1231	0.1257	0.1272	0.164
	4.77139	0.2006	0.2019	0.2166	0.2792	0.1468	0.1526	0.1573	0.1989
	5.02167	0.2668	0.2752	0.2892	0.3737	0.177	0.1812	0.1919	0.2363
	5.27167	0.3641	0.3745	0.3892	0.4958	0.2062	0.2104	0.2274	0.2713
	5.52167	0.4848	0.5016	0.5162	0.6464	0.2413	0.2452	0.2688	0.3123
	5.77222	0.6217	0.6438	0.6579	0.8046	0.2828	0.2886	0.3142	0.3579
	6.0225	0.7765	0.7939	0.8135	0.9643	0.3229	0.3306	0.3597	0.4116
	6.27278	0.9309	0.9502	0.9697	1.1239	0.3711	0.3774	0.4101	0.4638
	6.52306	1.0888	1.1087	1.1305	1.2747	0.4171	0.4247	0.4583	0.5241
	6.77333	1.2489	1.2614	1.2883	1.4205	0.4626	0.4719	0.5107	0.5825
	7.02333	1.3937	1.4078	1.4339	1.5572	0.5108	0.5284	0.5624	0.6403
	7.27333	1.5334	1.5399	1.5775	1.6833	0.56	0.5811	0.6179	0.7044
	7.52361	1.6701	1.6683	1.7074	1.7977	0.6105	0.6369	0.676	0.7703
	7.77389	1.7992	1.7872	1.8321	1.909	0.6679	0.692	0.7404	0.8396
	8.02389	1.9175	1.9026	1.9496	2.0102	0.7289	0.7574	0.8058	0.9106
	8.27389	2.0352	2.0107	2.0563	2.1123	0.79	0.8182	0.8734	0.991
	8.52417	2.1453	2.1148	2.162	2.1976	0.8581	0.8914	0.9424	1.0739
	8.77417	2.2484	2.2142	2.2567	2.2833	0.9293	0.9639	1.0182	1.1613
	9.02417	2.3478	2.3068	2.3585	2.365	1.0094	1.0384	1.0997	1.2541
	9.27417	2.4396	2.3968	2.4407	2.4458	1.0902	1.1149	1.1902	1.3496
	9.52444	2.5332	2.4844	2.5235	2.5344	1.1748	1.1991	1.2839	1.4479
	9.77444	2.6187	2.5721	2.6217	2.6097	1.2636	1.2876	1.3804	1.5514
	10.0244	2.7088	2.6492	2.7119	2.6902	1.3569	1.3836	1.4795	1.6638
	10.2747	2.7854	2.7191	2.8107	2.7629	1.4574	1.4815	1.5846	1.7708
	10.525	2.8666	2.7914	2.9	2.8381	1.5616	1.5835	1.6893	1.8912
	10.775	2.9643	2.8707	2.9855	2.9207	1.6682	1.6907	1.7906	2.0187
	11.025	3.0471	2.9516	3.0641	2.9839	1.7792	1.7909	1.9099	2.1316
	11.275	3.1264	3.0333	3.1495	3.0639	1.8836	1.8893	2.0235	2.2481
	11.5253	3.2022	3.1061	3.2354	3.1364	1.9908	1.9928	2.1344	2.3755
	11.7753	3.2831	3.1821	3.3117	3.2194	2.1067	2.0909	2.2414	2.4934
	12.0253	3.3786	3.2737	3.3897	3.3053	2.2125	2.1841	2.3559	2.6076
	12.2753	3.4581	3.3578	3.4718	3.3729	2.3218	2.2911	2.46	2.7096
	12.5256	3.5389	3.4383	3.5577	3.4428	2.4235	2.3766	2.558	2.8143
	12.7758	3.6329	3.5141	3.6396	3.5018	2.5124	2.467	2.6573	2.9011
	13.0258	3.7223	3.593	3.7324	3.5778	2.6079	2.5494	2.7384	2.9989
	13.2758	3.8029	3.6776	3.8219	3.6551	2.7035	2.6377	2.8408	3.0779
	13.5261	3.9001	3.7464	3.9238	3.7403	2.7846	2.7094	2.9117	3.1664
	13.7764	3.9862	3.8353	4.0005	3.8205	2.8623	2.7742	2.9966	3.254
	14.0264	4.0461	3.914	4.0841	3.9016	2.9271	2.8515	3.0706	3.333
	14.2764	4.1245	3.9914	4.1664	3.9661	3.0043	2.9079	3.1331	3.4117
	14.5267	4.1918	4.0732	4.239	4.0459	3.0704	2.9797	3.2027	3.4769
	14.7769	4.281	4.1535	4.3158	4.1162	3.1276	3.0323	3.2274	3.5491
	15.0269	4.3709	4.2145	4.3885	4.1865	3.1939	3.0919	3.3062	3.5998
	15.2769	4.4391	4.302	4.4686	4.2417	3.2379	3.1508	3.3713	3.6697
	15.5269	4.5304	4.3719	4.5348	4.3134	3.2842	3.194	3.4389	3.7268
	15.7769	4.5932	4.4244	4.6256	4.3779	3.3459	3.2425	3.4857	3.7938
	16.0272	4.6651	4.4946	4.6922	4.4457	3.3884	3.2796	3.5242	3.8439
	16.2775	4.7259	4.5664	4.772	4.5163	3.4268	3.3094	3.5752	3.8807
	16.5275	4.7985	4.6255	4.8422	4.5841	3.4736	3.3554	3.6159	3.925
	16.7775	4.864	4.6903	4.911	4.654	3.5187	3.3978	3.6473	3.9807
	17.0278	4.9473	4.7415	4.9809	4.6997	3.5424	3.4333	3.6922	4.0226
	17.2781	5.0139	4.8052	5.063	4.7716	3.5771	3.4715	3.7338	4.0435
	17.5281	5.0818	4.88	5.1132	4.8315	3.597	3.5102	3.762	4.0737
	17.7781	5.1395	4.9397	5.1764	4.879	3.6403	3.5374	3.7887	4.1054
	18.0283	5.2028	5.0144	5.2256	4.9191	3.6812	3.577	3.8127	4.1412
	18.2786	5.284	5.0509	5.2756	4.9998	3.7033	3.5903	3.8466	4.1698
	18.5286	5.3474	5.1071	5.3494	5.0373	3.7239	3.6266	3.8815	4.1993
	18.7786	5.4108	5.1698	5.3953	5.1018	3.7441	3.6471	3.9091	4.2079
	19.0289	5.4735	5.2152	5.4537	5.1533	3.7687	3.6772	3.9307	4.226
	19.2792	5.5178	5.2674	5.5149	5.1951	3.7874	3.6718	3.9521	4.2591
	19.5292	5.5717	5.316	5.5893	5.2493	3.8026	3.7024	3.9651	4.2709
	19.7792	5.61	5.3608	5.6379	5.2696	3.8172	3.7295	3.9812	4.2865
	20.0294	5.6649	5.4039	5.6836	5.319	3.8401	3.7426	4.0032	4.3072
	20.2797	5.6878	5.447	5.7156	5.3618	3.8484	3.7494	4.0148	4.3046
	20.5297	5.75	5.4969	5.7625	5.4087	3.8595	3.7584	4.0245	4.3238
	20.7797	5.7934	5.5178	5.794	5.4398	3.8678	3.7512	4.038	4.3512
	21.03	5.8545	5.5519	5.821	5.4866	3.8786	3.7668	4.0434	4.3425
	21.2803	5.9098	5.5818	5.8701	5.5443	3.8906	3.7643	4.0473	4.3469
	21.5303	5.9345	5.6364	5.8996	5.561	3.8944	3.7783	4.0574	4.3733
	21.7803	5.9781	5.685	5.9359	5.6007	3.8996	3.7794	4.0664	4.3865
	22.0306	6.0028	5.7263	5.9706	5.6329	3.9083	3.7679	4.0773	4.3702
	22.2808	6.0451	5.7845	6.01	5.6521	3.918	3.781	4.0717	4.356
	22.5308	6.0646	5.805	6.0317	5.6744	3.9086	3.7843	4.0698	4.3506
	22.7808	6.109	5.8193	6.0578	5.6822	3.9144	3.7866	4.0824	4.3516
	23.0311	6.1323	5.8464	6.0972	5.7199	3.9107	3.7854	4.0745	4.3274
	23.2814	6.1734	5.8845	6.1257	5.7602	3.9195	3.7808	4.0606	4.3248
	23.5314	6.1947	5.9256	6.1345	5.8012	3.9148	3.7853	4.0635	4.3341
	23.7817	6.27	5.9654	6.1544	5.8362	3.8959	3.7861	4.0571	4.332

## Sheet: experiment10
	Experiment 10
	Time (hr)	Control												CHARGE			no cell
		WD39	WD39	WD39	WD39	201B7	201B7	201B7	201B7	1210B2	1210B2	1210B2	1210B2	CH2#16	CH2#16	CH2#16
	0	0	0	0	0	0	0	0	0	0	0	0	0	0	0	0	0
	1.11722	0.1236	0.1227	0.1016	0.0819	0.1328	0.1095	0.1038	0.0584	0.1017	0.1234	0.1225	0.1435	0.1105	0.1149	0.1221	0.1233
	1.36694	0.126	0.1226	0.126	0.1174	0.1182	0.0976	0.1221	0.0776	0.1621	0.1745	0.1553	0.1728	0.1249	0.1178	0.1124	0.0743
	1.61722	0.1574	0.1471	0.1569	0.1618	0.1315	0.1072	0.1445	0.1	0.2207	0.2299	0.2014	0.2217	0.1479	0.1349	0.1209	0.0611
	1.8675	0.1954	0.1673	0.1866	0.1962	0.164	0.1206	0.1724	0.1225	0.288	0.2868	0.254	0.275	0.1778	0.1576	0.133	0.0546
	2.1175	0.2323	0.1905	0.2072	0.2282	0.2029	0.1365	0.1945	0.1406	0.3758	0.3671	0.3247	0.3525	0.2016	0.1827	0.157	0.0522
	2.3675	0.2567	0.2097	0.236	0.2542	0.2304	0.1492	0.2169	0.1568	0.489	0.4686	0.4258	0.4498	0.2252	0.2044	0.1786	0.0497
	2.61778	0.2848	0.2306	0.2651	0.2877	0.2511	0.1622	0.2364	0.1704	0.6293	0.5925	0.5467	0.5727	0.251	0.2311	0.1966	0.0488
	2.86806	0.3137	0.2572	0.2964	0.3178	0.27	0.1741	0.2578	0.183	0.7862	0.7326	0.6882	0.7129	0.2734	0.2552	0.2212	0.0485
	3.11806	0.3488	0.2843	0.3348	0.36	0.2895	0.1897	0.2791	0.201	0.942	0.8814	0.8351	0.861	0.3017	0.2852	0.2409	0.0509
	3.36833	0.3884	0.3153	0.3745	0.4018	0.3104	0.2054	0.3001	0.2157	1.0978	1.0319	0.9858	1.013	0.3281	0.3131	0.2664	0.0511
	3.61861	0.4286	0.3484	0.4144	0.4455	0.3362	0.2229	0.3249	0.235	1.2507	1.1858	1.1349	1.1623	0.3577	0.3416	0.2907	0.0504
	3.86833	0.4686	0.3796	0.4565	0.4912	0.3643	0.2425	0.3551	0.2555	1.4037	1.3374	1.2817	1.3058	0.3891	0.3711	0.3148	0.0518
	4.11861	0.5118	0.4158	0.496	0.5387	0.3969	0.2617	0.3886	0.2786	1.5436	1.4706	1.4247	1.438	0.4161	0.3978	0.3403	0.0496
	4.36917	0.5558	0.4526	0.5469	0.5904	0.4281	0.2872	0.4199	0.3037	1.6846	1.6115	1.5531	1.5664	0.4482	0.4301	0.3663	0.0502
	4.61917	0.6002	0.4933	0.5959	0.6398	0.4685	0.3148	0.4617	0.338	1.8115	1.7396	1.6812	1.684	0.4833	0.4593	0.3935	0.0514
	4.86889	0.6521	0.5344	0.6482	0.6923	0.5061	0.3464	0.5024	0.3731	1.9256	1.8705	1.796	1.8009	0.5169	0.4951	0.4214	0.0523
	5.11917	0.7041	0.5816	0.7002	0.7483	0.5458	0.3787	0.5456	0.4114	2.0396	1.9878	1.9081	1.9021	0.5537	0.53	0.4535	0.0527
	5.36944	0.7558	0.627	0.7512	0.8072	0.5961	0.4162	0.5945	0.4515	2.1456	2.0958	2.0152	2.0064	0.5912	0.5658	0.4818	0.0551
	5.61944	0.814	0.6798	0.8048	0.8739	0.6465	0.4549	0.6461	0.4948	2.2496	2.1964	2.1112	2.1039	0.6274	0.6029	0.517	0.0539
	5.86944	0.8677	0.7294	0.866	0.9417	0.6969	0.5039	0.6993	0.5443	2.3431	2.3024	2.2036	2.1981	0.6728	0.6479	0.5536	0.0536
	6.11972	0.9246	0.7832	0.9236	1.008	0.7546	0.554	0.7644	0.6029	2.4398	2.397	2.2944	2.2943	0.7174	0.6895	0.5923	0.0577
	6.37	0.9873	0.8426	0.9861	1.082	0.8158	0.607	0.8265	0.6634	2.5283	2.4805	2.3884	2.39	0.7623	0.7385	0.6342	0.0583
	6.61972	1.0482	0.901	1.0623	1.1536	0.8783	0.6719	0.8978	0.732	2.6134	2.571	2.4785	2.48	0.8137	0.7889	0.6776	0.0556
	6.86972	1.115	0.9672	1.1266	1.2342	0.9506	0.7393	0.9668	0.7986	2.7038	2.6479	2.5637	2.5677	0.8646	0.8433	0.7245	0.0586
	7.12	1.1857	1.0336	1.1977	1.3164	1.0251	0.8125	1.0467	0.8782	2.7942	2.745	2.648	2.6489	0.9193	0.9027	0.7719	0.059
	7.37028	1.2578	1.1023	1.2683	1.3972	1.1007	0.8906	1.1326	0.9616	2.88	2.8302	2.7285	2.7292	0.9771	0.9684	0.8233	0.0588
	7.62	1.3264	1.1709	1.3431	1.4769	1.1859	0.9776	1.2153	1.0518	2.9621	2.9149	2.8193	2.814	1.0343	1.0275	0.8755	0.0605
	7.87	1.3998	1.2428	1.4119	1.5641	1.2792	1.0626	1.3101	1.152	3.056	3.0052	2.8979	2.9026	1.0948	1.0941	0.9332	0.0611
	8.12028	1.4772	1.3143	1.4878	1.6423	1.3682	1.1657	1.4066	1.2629	3.1486	3.0864	2.9917	2.9741	1.1579	1.159	0.9891	0.0609
	8.37056	1.5492	1.3959	1.5641	1.7311	1.4652	1.267	1.5051	1.3797	3.224	3.1633	3.0884	3.0499	1.2267	1.2312	1.0505	0.0613
	8.62056	1.612	1.4719	1.6317	1.8166	1.5687	1.3738	1.6095	1.4961	3.315	3.2512	3.169	3.1213	1.292	1.3013	1.1108	0.0624
	8.87056	1.6817	1.5595	1.7047	1.9061	1.6774	1.4901	1.7246	1.6241	3.3823	3.3379	3.2603	3.2033	1.3646	1.3719	1.1739	0.0615
	9.12083	1.7444	1.6335	1.7823	1.9953	1.7804	1.5988	1.8321	1.7472	3.4741	3.4379	3.3335	3.2845	1.433	1.4414	1.2328	0.0625
	9.37111	1.8163	1.7134	1.8604	2.0892	1.8859	1.7206	1.9421	1.8803	3.5662	3.5423	3.4147	3.3779	1.5055	1.5179	1.298	0.0623
	9.62111	1.8879	1.7978	1.9298	2.181	1.9837	1.8488	2.0489	2.0136	3.6683	3.6287	3.4856	3.4658	1.5736	1.5952	1.3629	0.062
	9.87083	1.958	1.8776	2.0059	2.258	2.0836	1.9595	2.1619	2.1453	3.7576	3.7247	3.576	3.5559	1.6367	1.6675	1.426	0.0632
	10.1211	2.0241	1.9509	2.0774	2.3337	2.1827	2.0748	2.2634	2.2616	3.8377	3.8113	3.6625	3.6418	1.7015	1.7404	1.4971	0.0656
	10.3714	2.092	2.0279	2.1525	2.4028	2.2745	2.1883	2.3659	2.3822	3.9307	3.9053	3.7465	3.7145	1.7735	1.8124	1.557	0.0645
	10.6214	2.1607	2.1031	2.2087	2.467	2.3599	2.299	2.4503	2.5073	4.0157	3.9861	3.8373	3.8042	1.8418	1.8773	1.6199	0.0645
	10.8714	2.222	2.1764	2.2765	2.537	2.4543	2.4052	2.5493	2.6242	4.1249	4.0741	3.9225	3.8832	1.9021	1.9524	1.6825	0.067
	11.1217	2.2946	2.2566	2.3415	2.6101	2.536	2.5074	2.6504	2.7349	4.1958	4.1606	4.0149	3.9517	1.9696	2.0188	1.7456	0.0663
	11.3719	2.3529	2.3257	2.4092	2.6841	2.6142	2.5968	2.7335	2.8364	4.2894	4.2565	4.1058	4.0205	2.0305	2.0847	1.8152	0.0683
	11.6222	2.4145	2.3941	2.4643	2.7451	2.704	2.6783	2.8143	2.9252	4.3608	4.3425	4.1862	4.0909	2.0925	2.147	1.8731	0.0688
	11.8722	2.4685	2.4617	2.5289	2.7938	2.7706	2.7658	2.9049	3.0279	4.4628	4.4145	4.2586	4.1757	2.1437	2.2198	1.9354	0.0699
	12.1225	2.5222	2.5194	2.5717	2.86	2.8319	2.8432	2.9642	3.108	4.5477	4.4989	4.338	4.2415	2.1937	2.2816	1.9895	0.0701
	12.3728	2.5742	2.5725	2.6288	2.9026	2.9042	2.9279	3.0334	3.18	4.6386	4.5791	4.4252	4.3144	2.2435	2.358	2.0396	0.0707
	12.6228	2.6303	2.6429	2.681	2.9563	2.9716	2.998	3.1114	3.2464	4.7149	4.6566	4.5155	4.3896	2.3022	2.4167	2.0991	0.0704
	12.8731	2.6798	2.6795	2.7366	3.0093	3.0297	3.055	3.1862	3.3124	4.7846	4.725	4.5565	4.4735	2.3528	2.4719	2.1438	0.0722
	13.1233	2.7274	2.7334	2.783	3.0494	3.0731	3.1151	3.2403	3.3679	4.8615	4.8174	4.6223	4.5199	2.398	2.5181	2.2039	0.0721
	13.3731	2.7683	2.7719	2.8099	3.0853	3.1366	3.1758	3.2931	3.4148	4.9248	4.8782	4.7173	4.6084	2.4463	2.5763	2.2508	0.0736
	13.6231	2.8133	2.8152	2.8388	3.1358	3.1776	3.2233	3.3448	3.4841	5.0054	4.968	4.7802	4.6653	2.4962	2.6271	2.2904	0.0735
	13.8733	2.8474	2.8528	2.8796	3.1754	3.2496	3.2835	3.4065	3.5225	5.077	5.0333	4.8236	4.7324	2.5353	2.6722	2.3331	0.0744
	14.1236	2.8786	2.907	2.9242	3.2123	3.2962	3.339	3.4397	3.5585	5.169	5.0809	4.8887	4.7975	2.565	2.7044	2.3658	0.0743
	14.3736	2.9219	2.9358	2.9534	3.2507	3.3383	3.3852	3.4867	3.5936	5.2417	5.1149	4.9562	4.8647	2.6057	2.7549	2.3961	0.0767
	14.6236	2.9656	2.9747	2.9805	3.2804	3.3731	3.4217	3.5095	3.6254	5.2956	5.1947	5.0329	4.9247	2.6414	2.7879	2.4326	0.0768
	14.8739	2.9948	3.0069	3.022	3.3149	3.4101	3.4701	3.5599	3.6725	5.3501	5.2633	5.0746	4.9823	2.6832	2.8279	2.4709	0.0763
	15.1242	3.039	3.046	3.0456	3.3507	3.4373	3.4912	3.6044	3.6915	5.4187	5.3461	5.1351	5.0246	2.7128	2.8546	2.51	0.0764
	15.3739	3.0829	3.0754	3.0738	3.3679	3.476	3.5102	3.6492	3.7011	5.4803	5.4078	5.1924	5.0987	2.7407	2.8952	2.533	0.0791
	15.6242	3.1214	3.1138	3.1031	3.391	3.507	3.5375	3.6859	3.7307	5.5384	5.4609	5.2537	5.1817	2.7584	2.9262	2.5646	0.0793
	15.8744	3.1424	3.1355	3.138	3.4233	3.5289	3.5795	3.7035	3.7675	5.5848	5.5252	5.2853	5.2271	2.7814	2.9578	2.5899	0.0805
	16.1247	3.1768	3.1639	3.166	3.4337	3.5532	3.6091	3.7303	3.7915	5.622	5.5622	5.3317	5.284	2.8086	2.9874	2.6098	0.0816
	16.3744	3.2035	3.1863	3.1993	3.4661	3.5851	3.6309	3.7644	3.8054	5.6867	5.6372	5.3781	5.347	2.8373	3.0136	2.635	0.0818
	16.6247	3.2437	3.2092	3.2012	3.4879	3.5873	3.6376	3.7786	3.8228	5.72	5.6889	5.4323	5.4105	2.864	3.042	2.6537	0.0848
	16.875	3.2593	3.2276	3.2196	3.5195	3.6026	3.6603	3.7959	3.8333	5.749	5.7406	5.469	5.4403	2.8849	3.0659	2.6751	0.0832
	17.125	3.2922	3.2468	3.2553	3.533	3.6094	3.6745	3.8156	3.8402	5.8215	5.7971	5.5095	5.4626	2.905	3.0938	2.7001	0.0837
	17.3747	3.3097	3.2749	3.2758	3.5515	3.6378	3.6883	3.8412	3.8434	5.8964	5.8318	5.5555	5.5144	2.9246	3.1062	2.7238	0.0875
	17.625	3.3283	3.2842	3.2871	3.5653	3.6457	3.7066	3.8397	3.8449	5.9547	5.8723	5.594	5.5617	2.9538	3.1299	2.7307	0.0875
	17.8753	3.3628	3.3112	3.3015	3.567	3.6559	3.72	3.8606	3.8641	5.9668	5.9303	5.6316	5.5773	2.9725	3.1366	2.7433	0.0896
	18.1253	3.3699	3.3239	3.3336	3.569	3.6747	3.7229	3.8837	3.8514	6.0271	5.9617	5.6688	5.6163	2.9842	3.1433	2.7793	0.0909
	18.375	3.3892	3.3475	3.3419	3.5945	3.6802	3.7186	3.8867	3.8541	6.0543	6.0131	5.7128	5.6474	2.9935	3.1614	2.7924	0.0904
	18.6253	3.3971	3.3697	3.3501	3.6078	3.6796	3.7255	3.8822	3.852	6.0979	6.0798	5.7675	5.6763	3.0022	3.1779	2.8073	0.092
	18.8756	3.3927	3.3771	3.3594	3.6182	3.6978	3.7384	3.9162	3.8555	6.1235	6.1096	5.791	5.6912	3.0186	3.1999	2.8296	0.092
	19.1256	3.4043	3.3859	3.3746	3.6197	3.7006	3.7362	3.9071	3.8434	6.1733	6.1537	5.8305	5.7431	3.0375	3.2007	2.8429	0.0922
	19.3753	3.4273	3.3955	3.3797	3.6412	3.6959	3.7346	3.9006	3.84	6.2043	6.1673	5.8605	5.7808	3.0556	3.2221	2.8492	0.0918
	19.6256	3.4246	3.4016	3.3841	3.6332	3.6931	3.7334	3.9023	3.8393	6.218	6.1976	5.9061	5.8032	3.058	3.2433	2.85	0.0937
	19.8758	3.4286	3.4126	3.388	3.6377	3.701	3.7253	3.9161	3.8237	6.2446	6.2342	5.9314	5.8577	3.05	3.2601	2.8631	0.0938
	20.1258	3.4327	3.4146	3.3961	3.6453	3.6982	3.7233	3.9167	3.8091	6.286	6.2443	5.9577	5.9017	3.0673	3.2772	2.8841	0.0941
	20.3756	3.4432	3.4157	3.4115	3.652	3.6968	3.7189	3.9274	3.8009	6.2974	6.2685	5.9868	5.9201	3.0843	3.2631	2.9033	0.0966
	20.6258	3.4506	3.4295	3.4171	3.6622	3.6891	3.7111	3.9217	3.8	6.323	6.3237	6.0042	5.9345	3.0884	3.287	2.8928	0.0974
	20.8761	3.4693	3.4226	3.4174	3.6756	3.6793	3.6976	3.9235	3.7555	6.3702	6.3904	6.068	5.9678	3.0889	3.3172	2.9016	0.099
	21.1258	3.4818	3.4511	3.4365	3.6825	3.6594	3.6851	3.8904	3.7669	6.3911	6.4014	6.0813	6.0124	3.1064	3.3195	2.914	0.1013
	21.3756	3.4849	3.4412	3.4439	3.685	3.6608	3.6769	3.8936	3.755	6.425	6.4101	6.1008	6.0351	3.1296	3.3254	2.9249	0.1009
	21.6258	3.5029	3.4389	3.4503	3.6672	3.6578	3.6735	3.8762	3.7255	6.4333	6.4711	6.1292	6.0925	3.1323	3.3301	2.9175	0.1009
	21.8761	3.5042	3.4459	3.4415	3.6764	3.6473	3.663	3.8705	3.721	6.459	6.4754	6.1466	6.1284	3.1405	3.3367	2.9361	0.1018
	22.1258	3.4965	3.454	3.452	3.6773	3.6495	3.6562	3.8612	3.6947	6.4569	6.507	6.1473	6.1323	3.1503	3.3374	2.9471	0.1043
	22.3761	3.4966	3.4634	3.4389	3.6608	3.6353	3.6384	3.8222	3.6779	6.4508	6.3997	6.1436	6.0838	3.1482	3.3274	2.9532	0.1067
	22.6264	3.5003	3.4752	3.4504	3.6878	3.6594	3.6513	3.8757	3.6784	6.6216	6.7907	6.2255	6.1827	3.1549	3.3538	2.9685	0.1087
	22.8761	3.5135	3.4731	3.4682	3.697	3.6603	3.6518	3.8798	3.7001	6.6577	6.7286	6.2664	6.2511	3.175	3.3801	2.9755	0.1119
	23.1261	3.5155	3.4645	3.4781	3.7016	3.6343	3.6249	3.8711	3.6788	6.6454	6.741	6.2847	6.2588	3.1859	3.3813	2.9766	0.1105
	23.3764	3.5201	3.4532	3.4671	3.6992	3.6237	3.6174	3.8511	3.6562	6.6386	6.7122	6.2855	6.2753	3.1875	3.3783	2.9642	0.1135
	23.6267	3.5236	3.4548	3.4693	3.6864	3.609	3.6002	3.8466	3.6465	6.6333	6.7604	6.3115	6.2796	3.186	3.3796	2.9765	0.1128
	23.8764	3.5148	3.4578	3.4433	3.6731	3.5841	3.5725	3.8142	3.6175	6.645	6.7707	6.326	6.2521	3.2146	3.3667	2.9815	0.1131

[truncated: 7 more sheets: experiment11, experiment12, experiment13, 1, 2, 3, 4]
