# Supplementary material for: CHARGE syndrome modeling using patient-iPSCs reveals defective migration of neural crest cells harboring CHD7 mutations
Source: eLife. 2017 Nov 28;6:e21114. doi: 10.7554/eLife.21114 (PMC5705211; doi:10.7554/eLife.21114)
Supplement: Figure 6—source data 1. — Tab 1: Statistical data of Figure 6B. Average velocities of migratory iPSC-NCCs assessed by tracking control and CHARGE iPSC-NCCs for 16 hr. Tab 2: Raw data of single cell motility analysis of iPSCs-NCCs in vitro. Quantitative analysis in Figure 6B was calculated using the data below. Tab 3: Statistical data of Figure 6C. Tab 4: Raw data of single cell motility analysis of iPSCs-NCCs in vitro. Quantitative analysis in Figure 6C was calculated using the data below. [file elife-21114-fig6-data1.xlsx]

## Sheet: 1
Statistical data of Figure 6B.
	Average velocities of migratory iPSC-NCCs assessed by tracking control and CHARGE iPSC-NCCs over 16 h.
	Two-way repeated measure ANOVA
	Source of Variation	% of total variation	P value	η2
	Interaction	0.279	0.2901	-
	Time	4.323	<0.0001	0.13
	Cell type	6.481	<0.0001	0.05
	Subjects (matching)	46.8	<0.0001	-
	ANOVA table	SS	DF	MS	F (DFn, DFd)	P value
	Interaction	1.984	16	0.124	F (16, 2800) = 1.163	P=0.2901
	Time	30.74	16	1.921	F (16, 2800) = 18.03	P<0.0001
	Cell type	46.09	1	46.09	F (1, 175) = 24.24	P<0.0001
	Subjects (matching)	332.8	175	1.902	F (175, 2800) = 17.84	P<0.0001
	Residual	298.4	2800	0.1066
	Sidak's multiple comparisons test
	201B7 - CH1#25	Mean Diff.	95.00% CI of diff.	Significant?	Summary	Adjusted P Value
	1 h	0.2198	0.01325 to 0.4263	Yes	*	0.0268
	2 h	0.3125	0.1059 to 0.519	Yes	***	0.0001
	3 h	0.3346	0.1281 to 0.5412	Yes	****	<0.0001
	4 h	0.3409	0.1343 to 0.5474	Yes	****	<0.0001
	5 h	0.3338	0.1273 to 0.5403	Yes	****	<0.0001
	6 h	0.2364	0.02983 to 0.4429	Yes	*	0.0116
	7 h	0.2254	0.01886 to 0.4319	Yes	*	0.0204
	8 h	0.2525	0.04598 to 0.459	Yes	**	0.0049
	9 h	0.2655	0.05893 to 0.472	Yes	**	0.0024
	10 h	0.2071	0.000577 to 0.4136	Yes	*	0.0487
	11 h	0.1967	-0.009853 to 0.4032	No	ns	0.0774
	12 h	0.1981	-0.008467 to 0.4046	No	ns	0.0729
	13 h	0.2483	0.04174 to 0.4548	Yes	**	0.0062
	14 h	0.1596	-0.04696 to 0.3661	No	ns	0.3133
	15 h	0.2186	0.01205 to 0.4251	Yes	*	0.0284
	16 h	0.229	0.02249 to 0.4356	Yes	*	0.017

## Sheet: 2
Raw data of single cell motility analysis of iPSCs-NCCs in vitro.
Quantitative analysis in figure 6-B was calculated using the data below.
Control (201B7)	Location number	1					2		3	4							5					6					7			8				9				10				11					12
	Cell number	1	2	3	4	5	6	7	8	9	10	11	12	13	14	15	16	17	18	19	20	21	22	23	24	25	26	27	28	29	30	31	32	33	34	35	36	37	38	39	40	41	42	43	44	45	46	47	48
Velocity (μm/min)	0 h	0.13875	1.206	0.1525	0.65875	1.73525	0.1695	0.39675	1.116	0.85475	0.39575	0.745	0.43475	1.33825	0.879	0.35525	0.2285	0.211	0.50275	1.94825	0.1555	0.59975	0.26825	0.0425	0.28425	0.7065	0.1715	0.14075	0.52375	0.635	0.17625	0.37725	0.91875	0.42575	0.591	0.3705	0.51725	0.915	0.61325	0.31375	0.26775	0.53475	0.804	0.0615	0.38675	0.637	0.33275	0.32175	0.1905
	1 h	0.09725	0.68725	0.32525	0.584	1.074	1.24775	0.9835	1.36175	0.942	0.29325	1.10075	0.43325	0.46875	0.546	0.572	0.1725	0.56125	0.4345	2.2765	0.3725	1.2455	0.412	0	0.2515	0.944	0.05725	0.2125	1.096	0.89375	0.6435	0.2125	1.64975	0.536	0.11425	0.29725	0.89325	0.6345	0.038	0.36475	0.0425	0.84025	0.328	0.7015	0.563	0.60575	0.2445	0.15375	0.10775
	2 h	0.7465	2.02125	0.16575	1.985	1.88275	1.29375	1.14625	1.60825	0.71625	0.10675	0.6205	0.5115	1.0535	0.4885	0.4305	0.17325	0.28275	1.31825	1.3575	0.26575	0.732	0	0	0.4545	1.144	0.269	0.13325	1.2335	1.20925	0.59825	0.2615	0.7495	0.50575	0.2875	0.0785	0.5785	0.38275	0.32425	0.50725	0	0.715	0.55575	0.7	0.60225	0.4405	0.11425	0.057	0.478
	3 h	0.78325	1.246	0.9385	1.57325	1.81	0.8755	0.952	1.1785	0.53125	0.13325	1.651	0.53475	1.05725	0.68425	1.299	0.3935	0.53675	0.765	1.71175	0.038	1.28625	0.44725	0.135	0.69375	0.447	0.3715	0.0805	1.262	0.8385	0.6705	0.4645	1.811	0.60675	0.2365	0.2815	0.4335	0.30425	0.63225	0.1345	0	1.03475	0.443	0.8785	0.38125	0.449	0.057	0.27025	0.11425
	4 h	0.95325	1.91	1.26975	1.66825	1.40075	0.83475	0.779	1.549	1.01125	0.25975	1.20525	0.247	1.35375	0.227	0.4095	2.1565	0.36	1.098	1.37	0	1.691	0.019	0	0.22575	0.3875	0.057	0.038	1.434	1.25725	0.82175	0.34425	1.42075	0.51875	0.407	0.07625	0.42925	0.742	0.75675	0.22525	0	0.52725	1.1875	0.78875	0.63675	0.4615	0.94625	0.14125	0.019
	5 h	0.57275	1.4115	0.82325	1.55175	1.4715	0.78325	0.7405	1.4945	0.61525	0.038	1.0865	0.019	1.17625	0.38175	0.68475	1.3795	0.79625	1.142	1.13625	0.41625	1.131	0.23	0.14525	0.552	0.50575	0.2285	0.3555	1.34275	1.038	0.98675	0.27475	1.635	0.55575	0.359	0.14225	0.488	0.3905	0.54425	0.05725	0	0.479	0.963	0.7025	0.9265	0.38175	0.2775	0	0.29825
	6 h	0.58675	1.659	0.9875	1.9225	1.66075	1.14175	0.571	2.38575	0.9395	0	1.16325	0.057	1.18475	0.75375	0.98275	0.79625	0.733	0.682	1.59825	0.057	1.54475	0.038	0.27525	0.9515	0.4105	0.038	0.2555	0.82175	1.2695	0.91275	0.6705	1.50925	0.65675	0.11425	0.09525	0.48125	0.707	0.68525	0.305	0	0.7425	0.7795	0.72	0.43675	0.53675	0.305	0	0.37425
	7 h	0.32875	1.2625	0.367	0.886	1.515	0.64375	0.47625	1.74275	1.30225	0.10275	0.96275	0.24775	1.6975	0.646	0.6055	1.68	0.38125	0.62725	2.5255	0.4615	1.184	0.0425	0.019	0.66575	0.5495	0.13775	0.6175	1.8835	1.817	0.5795	0.26525	0.97475	0.5205	0.28325	0	0.34475	0.6975	1.01125	0.953	0	0.5705	0.73775	1.28525	1.6725	0.754	0.8445	0.23275	0.14475
	8 h	0.45125	1.36	1.14825	1.8335	1.958	0.64475	0.39575	1.72275	0.7815	0.60975	1.96625	0.28325	0.9595	0.7635	0.36825	1.2265	0.72575	0.66225	1.6555	0.34475	1.29825	0.14525	0.36425	1.02275	0.353	0.1525	0.52825	1.16675	2.07875	1.0625	0.47675	0.9425	1.21275	0.2355	0.2295	0.09525	0.57775	0.8845	0.76225	0.16175	0.41925	0.8035	0.733	1.52575	0.5855	1.18175	0.12775	0.561
	9 h	0.34625	1.40375	0.78325	1.42	1.745	0.96425	0.49175	1.21675	0.8865	0.35775	1.45025	0.085	1.01175	0.59475	0.3545	0.80925	0.5035	0.44275	3.6185	0.11125	1.20175	0.223	0.0615	0.902	0.4265	0.30825	0.5375	0.79675	1.549	1.2855	0.1905	1.9415	1.041	0.612	0.05725	0	0.769	0.48325	1.031	0.09525	1.10175	0.88275	1.3245	0.85225	0.662	0.82825	0.18775	0.478
	10 h	0.59375	1.02275	1.152	1.49625	1.942	0.601	0.40475	1.693	0.94625	0.201	0.839	0.764	1.37575	0.42175	0.38	0.34675	0.88025	0.81725	3.52975	0.2935	1.57875	0.43725	0.076	0.953	0.1565	0.3285	0.779	0.65925	1.848	0.881	1.09825	0.85525	1.49775	0.94525	0.34325	0.3075	1.1925	0.327	0.688	0.2095	1.54225	0.96275	0.7195	1.22925	0.4455	0.4155	0.0425	0.2175
	11 h	0.333	0.95875	0.1565	1.567	1.46025	0.7805	0.53025	1.2975	0.9115	0.3895	1.1095	0.27725	0.7245	0.385	0.31825	0.30725	1.16125	1.93225	2.369	0.63925	1.203	0.55175	0.223	1.53475	0.469	0.1205	0.61275	1.202	2.50525	0.98575	0.69025	1.31225	1.91225	0.79275	0.24525	0.71825	1.168	0.27125	1.0255	0.145	0.751	1.22025	1.38475	1.24925	1.243	0.60125	0.0615	0.2545
	12 h	0.5405	1.1515	0.8995	0.83225	1.882	1.17875	0.356	1.98575	1.02525	0.243	0.838	0.697	0.7635	0.66175	0.352	0.55375	0.4145	1.782	2.67675	0.39325	1.1055	0.0805	0.554	1.40525	0.67025	0.24675	0.89	1.3665	1.51375	0.84575	0.69525	2.47975	0.53375	1.22575	1.3735	0.58725	1.37225	0.48225	0.58175	0.17125	1.85875	0.94025	1.01325	0.798	1.23325	0.32125	0.3145	0.72675
	13 h	0.6905	1.1385	0.1375	0.59275	1.5445	1.0615	0.26125	1.99875	0.70675	0.3095	0.7665	0.5165	0.96975	0.52025	0.60075	0.6165	0.865	1.753	2.57475	0.4595	1.333	0.33375	0.425	0.7805	0.67125	0.289	0.91225	1.6025	1.784	1.14475	0.96775	2.60225	0.48525	1.87775	2.38075	0.21575	1.15275	0.77875	1.20475	0.2915	1.83475	1.2775	1.49225	0.83575	0.83	0.2675	0.15375	0.36325
	14 h	0.5585	0.94875	0.72975	1.21225	1.9455	0.53525	0.7075	1.122	1.08775	0.1335	1.2095	0.5425	1.4995	0.62025	0.7505	0.9935	0.40025	1.113	2.09675	1.43775	1.15825	0.05725	0.56425	1.918	0.36925	1.622	1.68625	0.89075	2.08825	0.54225	1.0885	2.32825	0.4935	1.051	1.15825	0.44575	1.4855	0.4685	0.6975	0.535	1.977	1.43325	0.63325	0.65025	0.78975	0.13325	0	0.253
	15 h	0.82525	0.79575	0.375	0.50875	2.14475	0.5935	0.2905	1.28125	0.809	0.4215	2.003	0.7645	0.79125	1.02925	1.127	0.62475	0.75775	0.905	3.2135	0.37175	1.40875	0.71275	1.13725	1.7455	0.324	1.27425	1.22125	1.18375	2.0875	0.51975	0.96625	1.6525	0.547	1.77675	1.20025	0.58725	1.41575	0.599	0.52675	0.4405	1.37775	1.99375	1.09775	0.74025	0.44725	0.06875	0.08525	0.4
	16 h	0.94975	0.352	0.4535	0.9545	2.04275	0.782	0.28275	1.304	1.45125	0.4105	1.0905	0.522	1.1515	0.87775	0.64125	0.20975	0.79075	0.90375	1.94675	0.247	1.9635	0.362	1.12725	1.0385	0.05725	1.352	1.5005	0.731	1.371	1.01525	1.07425	1.81275	1.35425	1.0085	1.783	0.552	0.4135	0.60575	0.15475	0.21925	2.043	1.4325	0.83025	1.52325	0.66325	0.43325	0.25475	0.2675
CHARGE (CH1#25)	Location number	1													2				3				4					5					6									7			8
	Cell number	1	2	3	4	5	6	7	8	9	10	11	12	13	14	15	16	17	18	19	20	21	22	23	24	25	26	27	28	29	30	31	32	33	34	35	36	37	38	39	40	41	42	43	44	45	46	47	48
Velocity (μm/min)	0 h	0.33675	0.183	0.5465	0.58125	1.29175	0.3255	0.27	0.4065	0.25225	0.295	0.116	0.323	0.07925	0.143	0.11725	0.14875	0.11425	0.1905	0.1905	0.1335	0.34825	0.3935	0.3195	0.232	0.11425	0.42425	0.33875	0.3225	0	0.4915	0.699	0.46775	0.148	0	0.3625	0.2075	0.17575	0.057	0.51675	0.914	0.3585	0.605	0.1145	1.00225	0.52925	0.4215	0.34275	0.2055
	1 h	0.43425	0.183	0.4455	0.53525	1.157	0.5745	0.2555	0.1725	0.32575	0.3045	0.019	0.183	0.057	0.05725	0.3635	0	0.10275	0	0.66625	0.64825	0.55125	0.2415	0.30225	0.12175	0	0.383	0.9975	0.5295	0.4975	0.342	0	0.17375	0.47075	0	0.21425	0.20625	0	0.057	0.286	0.533	0.30275	0.6895	0.019	1.24775	0.36925	0.2415	0.214	0.10775
	2 h	0.39625	0.395	0.48725	0.2635	1.35075	0.51075	0.0975	0.354	0.3755	0.63725	0.566	0.585	0.057	0	0.038	0	0	0.057	0.61475	0.05725	0.233	0.3005	0.05725	0.25125	0	0.29	1.15075	0.457	0.37125	0.1905	0.07625	0.43425	0.29925	0	0.2645	0.076	0.12425	0.10325	0.2335	0.59075	1.2	0.761	0	1.24475	0.358	0.1525	0.17375	0.038
	3 h	0.44225	0.28575	0.2375	0.41125	1.141	0.85575	0.70075	0.4	0.54725	0.2535	0.3855	0.45375	0.12425	0.08725	0	0.10275	0.057	0.363	0.252	0	0.1525	0.223	0.46125	0.1605	0.019	0.34525	0.47575	0.822	0.019	0.145	0	0.49725	0.27825	0	0.40775	0	0.35975	0.318	0.38325	0.11425	0.56825	0.43125	0	1.359	0.475	0	0	0.057
	4 h	0.5225	0.32225	0.466	0.379	0.92775	0.5895	0.433	0.065	0.546	0.33675	0.43225	0.076	0.2095	0	0.019	0.16825	0.14075	0.126	0.61175	0.019	0.5385	0.27275	0.434	0.046	0.24775	0.173	0.49225	0.409	0.38575	0.39275	0.019	0.1905	0.3195	0.14875	0.28175	0.095	0.38875	0.244	0.267	0	1.7415	0.4375	0	1.261	0.27025	0.07625	0.28	0.038
	5 h	0.3815	0.662	0.30575	0.3675	1.667	0.936	0.2075	0.4845	0.412	0.30675	0.57275	0.18375	0.057	0	0.06025	0.092	0.085	0.25675	0.49675	0.19075	0.65875	0.57175	0.6465	0.038	0.176	0.4195	0.42625	0.274	0.49175	0.584	0	0.45525	0.21925	0	0.69075	0.05725	0.2675	0.179	0.11425	0.30475	1.53075	0.81325	0	0.6835	0.387	0.2225	0.076	0.019
	6 h	0.73875	0.9165	0.432	0.38875	1.70425	0.9435	0.4745	0.6845	0.7595	0.537	0.24775	0.494	0.5905	0	0	0.3775	0.31525	0.2035	0.32425	0.114	0.4335	0.41025	0.33675	0.46525	0.1335	0.284	0.249	0.466	0.56925	1.227	0.31	0.22575	0.48125	0	0.2825	0.019	0	0.272	0.42	0.65575	1.08125	0.75675	0.0975	0.87925	0.343	0.242	0.303	0
	7 h	0.66775	0.57525	0.61125	0.459	1.90275	1.589	0.70725	0.8585	0.4385	0.237	0.342	0.6545	0.11425	0	0	0.1265	0.21725	0.28575	0.93075	0.076	0.2755	0.85875	0.40275	0.47625	0.298	0.515	0.57825	0.7255	0.6255	0.71675	0.43525	0.86525	0.31725	0	0.5355	0.2305	0.15025	0.36725	0.0425	0.18225	2.662	0.70725	0.25525	0.7805	0.104	0.54175	0.027	0.038
	8 h	0.4315	0.418	0.43125	0.28025	1.5065	0.9875	1.01375	0.41225	0.3865	0.3805	0.19925	0.054	0.639	0	0	0.14725	0.22875	0	0.7565	0.20525	0.1795	0.6575	0.37475	0.4945	0.05725	0.3625	0.514	0.42625	0.1795	1.00575	0.1605	0.82625	0.7355	0.019	0.63325	0.563	0.38325	0.176	0.4035	0.27675	1.2875	1.32575	0.1545	1.72925	0.13775	1.021	0.019	0.12175
	9 h	0.96075	0.213	0.67625	0.23	1.0715	1.5085	0.44175	1.089	0.40025	0.343	0.916	0.34475	0.42875	0	0	0.076	0.63025	0.06025	0.14875	0.1715	0.4715	0.71325	0.646	0.21575	0.0425	0.51525	0.36175	1.324	0.627	0.934	0.2545	0.707	0.38825	0.23875	0.21775	0.5985	0.18375	0.244	0.9765	0.456	1.124	0.892	0.019	0.75425	0.2685	0.5735	0.13775	0.08425
	10 h	0.48525	0.51675	0.4755	0.53375	1.31775	0.87725	0.37225	0.967	0.312	0.51725	0.60925	0.23025	0.59925	0.027	0	0.06025	0.3875	0.5305	0.198	0.092	1.09125	1.11275	0.712	0.60175	0.70325	0.61975	0.437	1.227	0.91675	0.56325	0.09725	1.37525	0.611	0.251	0.54375	2.021	0.30725	0.4435	0.4235	0.31425	1.02575	1.39375	0.06025	1.51975	0.1965	0.48175	0.59175	0.019
	11 h	1.039	0.581	0.39725	0.543	1.518	0.64875	0.34525	0.7215	0.2575	0.1905	0.735	0.4855	0.22225	0.038	0	0	1.174	0.116	0.65425	0.556	0.89175	1.13175	0.8445	1.133	0.3035	1.27825	1.332	1.33475	0.36375	0.199	0.10675	1.102	0.67	0.35575	0.419	1.28075	0.276	0.20125	1.3225	0.534	1.32775	0.90575	0.27425	0.9955	0.88625	0.49775	0.25175	0
	12 h	0.7365	0.256	0.441	0.8295	1.0505	0.73475	0.23325	0.55625	0.412	0.333	0.90375	0.31025	0.3665	0.019	0	0.15375	1.4115	0.35925	0.604	0.279	2.308	0.44325	0.2095	0.675	0.5525	0.6855	0.56975	0.65425	0.36275	0.07625	0.418	1.045	0.87875	0.23575	0.391	0.49525	0.45975	0.38875	0.5545	0.49525	1.569	1.268	0.24325	1.26275	0.44125	0.72575	0.31025	0
	13 h	0.72075	0.39175	0.44025	0.96925	1.55775	0.756	0.53	1.0565	0.62925	0.51525	0.9845	0.6395	1.29975	0	0	0	1.61625	0.696	0.5265	0.268	1.41175	0.62325	0.7	0.3035	0.89075	0.796	0.93125	1.6235	0.51925	0.34575	0.1525	1.27575	1.4475	0.19575	0.019	0.885	0.2815	1.80875	1.18625	0.24475	0.7965	1.6565	0.1965	2.209	1.14425	0.90025	0.10675	0
	14 h	0.69675	0.2115	0.73525	0.74125	1.45525	1.2935	0.644	0.589	0.63075	0.635	1.22225	0.34625	0.403	0	0	0	1.59125	0.8615	0.8455	0.1715	1.855	0.705	1.01375	1.066	0.72875	0.95575	1.1575	0.86625	0.4355	0.4585	0.16475	0.81675	1.19525	0.2485	0.15375	1.161	0	1.0695	0.697	0.07925	0.99225	1.26425	0.2685	2.12825	0.71	0.49575	0.16575	0
	15 h	0.469	0.565	0.28575	1.0165	1.9885	1.23675	0.2965	1.0975	0.5135	0.1905	1.1435	0.62	0.7385	0	0.2285	0	1.84875	0.3285	1.35275	0.28725	1.8905	0.558	0.3265	0.82675	0.9665	0.77475	1.197	1.56325	0.57275	0.264	0.362	0.76375	1.20425	0.3385	0.367	1.367	0.872	0.91	0.38875	0.563	0.953	0.99525	0.228	1.046	0.79475	0.71425	0.37	0.06875
	16 h	0.2145	0.73	0.62025	0.8445	1.397	1.478	0.732	0.64475	0.4975	0.47575	0.46025	0.90075	0.6935	0	0.057	0.11875	1.043	0.6485	1.29825	0.15675	1.307	1.12025	0.58925	0.8825	0.81375	0.7875	1.52875	1.1245	0.37175	0.43625	0.1725	0.83975	0.038	0	0	0.79625	0.5765	0.9535	1.4765	0.555	1.0585	1.413	0.339	1.52025	1.216	0.4275	0.1335	0
[truncated: 49 more columns]

## Sheet: 3
Statistical data of Figure 6C
	Tukey's multiple comparisons test
		Mean Diff.	95.00% CI of diff.		Adjusted P Value
	201B7 0-8h vs. 201B7 8-16h	-0.0049	-0.09443 to 0.08463		0.999
	201B7 0-8h vs. CH1#25 0-8h	0.03968	-0.04584 to 0.1252		0.6287
	201B7 0-8h vs. CH1#25 8-16h	0.03747	-0.04805 to 0.123		0.6705
	201B7 8-16h vs. CH1#25 0-8h	0.04458	-0.04094 to 0.1301		0.5345
	201B7 8-16h vs. CH1#25 8-16h	0.04237	-0.04315 to 0.1279		0.5769
	CH1#25 0-8h vs. CH1#25 8-16h	-0.002206	-0.08352 to 0.0791		0.9999
	Descriptive Statistics
		B7 0-8h	B7 8-16h	CH1#25 0-8h	CH1#25 8-16h
	Number of values	80	80	97	97
	Minimum	0.014	0.028	0.056	0.021
	25% Percentile	0.1998	0.1878	0.147	0.1675
	Median	0.275	0.287	0.225	0.29
	75% Percentile	0.4683	0.4828	0.442	0.403
	Maximum	0.904	1.854	1	1
	Mean	0.3452	0.3501	0.3055	0.3077
	Std. Deviation	0.2169	0.2587	0.2143	0.189
	Std. Error of Mean	0.02425	0.02893	0.02176	0.01919
	Lower 95% CI of mean	0.2969	0.2925	0.2623	0.2696
	Upper 95% CI of mean	0.3934	0.4077	0.3487	0.3458

## Sheet: 4
Raw data of single cell motility analysis of iPSCs-NCCs in vitro.
Quantitative analysis in figure 6C was calculated using the data below.
	Location number	Cell number	B7 0-8h	B7 8-16h			Location number	Cell number	CH1#25 0-8h	CH1#25 8-16h
induction 1	1	1	0.348	0.58		induction 1	1	1	0.131	0.383
		2	0.149	0.163				2	0.273	0.216
		3	0.181	0.354				3	0.561	0.14
		4	0.171	0.429				4	0.118	0.234
		5	0.306	0.237				5	0.125	0.127
	2	6	0.282	0.36				6	0.379	0.103
		7	0.324	0.194				7	0.061	0.269
	3	8	0.904	1.854				8	0.07	0.274
	4	9	0.064	0.278				9	0.117	0.294
		10	0.276	0.744				10	0.262	0.38
		11	0.446	0.253				11	0.201	0.191
		12	0.169	0.209				12	0.56	0.54
		13	0.219	0.114				13	0.875	0.075
		14	0.229	0.112			2	14	0.683	0.934
		15	0.043	0.218				15	0.504	1
	5	16	0.301	0.221				16	0.15	0.34
		17	0.247	0.334				17	0.577	0.532
		18	0.228	0.129			3	18	0.155	0.418
		19	0.744	0.483				19	0.119	0.218
		20	0.072	0.231				20	0.172	0.348
	6	21	0.209	0.196				21	0.21	0.529
		22	0.58	0.475			4	22	0.146	0.171
		23	0.393	0.146				23	0.136	0.324
		24	0.404	0.052				24	0.225	0.328
		25	0.549	0.045				25	0.323	0.351
	7	26	0.014	0.482				26	0.189	0.29
		27	0.199	0.225			5	27	0.29	0.194
		28	0.293	0.067				28	0.446279	0.768974
	8	29	0.52	0.028				29	0.196	0.372
		30	0.086	0.279				30	0.106	0.316
		31	0.251	0.442				31	0.092	0.193
		32	0.14	0.056			6	32	0.144	0.042
	9	33	0.248	0.095				33	0.455	0.254
		34	0.274	0.522				34	1	0.52
		35	0.116	0.459				35	0.165	0.381
		36	0.813	0.297				36	0.591	0.174
	10	37	0.747	0.53				37	0.314	0.4
		38	0.693	0.223				38	0.304	0.162
		39	0.202	0.305				39	0.307	0.093
		40	0.429	0.468				40	0.181	0.232
	11	41	0.192	0.177			7	41	0.189	0.046
		42	0.575	0.186				42	0.082	0.105
		43	0.231	0.218				43	0.361	0.45
		44	0.551	0.125			8	44	0.321	0.355
		45	0.152	0.086				45	0.06	0.328
	12	46	0.471	0.911				46	0.6	0.082
		47	0.549	0.617				47	0.427	0.486
		48	0.039	0.124				48	0.79	0.784
		49	0.267	0.152			10	49	0.216	0.629
		50	0.399	0.469			11	50	0.076	0.237
		51	0.337	0.073				51	0.187	0.114
		52	0.083	0.264				52	0.723	0.234
induction 2	1	53	0.117408	0.556674				53	0.08	0.21
		54	0.257242	0.508788				54	0.158	0.072
		55	0.0454979	0.275748				55	0.518	0.51
		56	0.236526	0.350713				56	0.367	0.164
		57	0.695148	0.806544				57	0.056	0.072
		58	0.43645	0.251118				58	0.526	0.185
		59	0.418911	0.748306				59	0.328	0.149
		60	0.247668	0.513972				60	0.164	0.182
		61	0.188561	0.134815			12	61	0.128	0.282
		62	0.820599	0.192814				62	0.158	0.162
	2	63	0.352782	0.570622				63	0.209	0.021
		64	0.459733	0.330498				64	0.288	0.342
		65	0.511862	0.460502				65	0.276	0.269
		66	0.760522	0.341789				66	0.242	0.47
		67	0.810744	0.275642				67	0.118	0.534
		68	0.714288	0.48291				68	0.231	0.406
	3	69	0.23427	0.117052				69	0.137	0.306
		70	0.219081	0.482541				70	0.533	0.421
		71	0.395833	0.264461				71	0.118	0.576
	4	72	0.25914	0.386198				72	0.062	0.298
		73	0.570427	0.263437				73	0.23	0.097
	5	74	0.273984	0.511838				74	0.159	0.267
		75	0.0194771	0.567057				75	0.105	0.339
		76	0.430974	0.441502		induction2	1	76	0.212259	0.088303
		77	0.223381	0.336877				77	0.202201	0.49246
		78	0.55624	0.295448				78	0.212259	0.088303
		79	0.385053	0.629734			2	79	0.6352	0.290785
		80	0.263623	0.615371				80	0.640721	0.469532
								81	0.268766	0.289946
								82	0.650447	0.194662
							3	83	0.277023	0.199319
								84	0.225274	0.231967
								85	0.438468	0.38878
								86	0.0639062	0.348761
								87	0.198501	0.048431
								88	0.386433	0.224462
							4	89	0.576453	0.54299
								90	0.60191	0.307462
								91	0.147913	0.512188
								92	0.877114	0.536011
								93	0.215102	0.140282
								94	0.252693	0.137553
							5	95	0.506247	0.399179
								96	0.664098	0.147998
								97	0.246376	0.473851
										Location number
									CHARGE (CH1#25)	1
										2
										3
										4
										5
								Cell number
							Location number	1
							1	2
								3
								4
								5
								6
								7
								8
								9
								10
								11
								12
								13
								14
							2	15
								16
								17
								18
							3	19
								20
						CHARGE (CH1#25)		21
								22
							4	23
								24
								25
								26
								27
							5	28
								29
								30
								31
								32
							6	33
								34
								35
								36
								37
								38
								39
								40			Cell number
								41			1
								42			2
							7	43			3
								44			4
								45			5
							8	46			6
								47			7
								48			8
								49			9
								50			10
							9	51			11
							10	52			12
								53			13
								54			14
								55			15
								56			16
								57			17
								58			18
								59			19
								60			20
								61			21
								62			22
								63
							11	64
								65
								66
								67
								68
								69
								70
								71
								72
								73
								74
								75
								76
								77
								78
										Location number
									CHARGE (CH1#25)	1
										2
										3
										4
										5
								Cell number
							Location number	1
							1	2
								3
								4
								5
								6
								7
								8
								9
								10
								11
								12
								13
								14
							2	15
								16
								17
								18
							3	19
								20
						CHARGE (CH1#25)		21
								22
							4	23
								24
								25
								26
								27
							5	28
								29
								30
Control (201B7)								31
	Location number							32
	1						6	33
								34
								35
								36
		Cell number						37
	2	1						38
		2						39
	3	3						40			Cell number
	4	4						41			1
		5						42			2
		6					7	43			3
		7						44			4
		8						45			5
		9					8	46			6
		10						47			7
	5	11						48			8
		12						49			9
		13						50			10
		14					9	51			11
		15					10	52			12
	6	16						53			13
		17						54			14
		18						55			15
		19						56			16
		20						57			17
	7	21						58			18
		22						59			19
		23						60			20
	8	24						61			21
		25						62			22
		26						63
		27					11	64
	9	28						65
		29						66
		30						67
		31						68
	10	32						69
		33						70
		34						71
		35						72
	11	36						73
		37						74
		38						75
		39						76
		40						77
	12	41						78
		42
		43
		44
		45
		46
		47
		48
		49
		50
		51
		52
										Location number
									CHARGE (CH1#25)	1
										2
										3
										4
										5
								Cell number
							Location number	1
							1	2
								3
								4
								5
								6
								7
								8
								9
								10
								11
								12
								13
								14
							2	15
								16
								17
								18
							3	19
								20
						CHARGE (CH1#25)		21
								22
							4	23
								24
								25
								26
								27
							5	28
								29
								30
Control (201B7)								31
	Location number							32
	1						6	33
								34
								35
								36
		Cell number						37
	2	1						38
		2						39
	3	3						40			Cell number
	4	4						41			1
		5						42			2
		6					7	43			3
		7						44			4
		8						45			5
		9					8	46			6
		10						47			7
	5	11						48			8
		12						49			9
		13						50			10
		14					9	51			11
		15					10	52			12
	6	16						53			13
		17						54			14
		18						55			15
		19						56			16
		20						57			17
	7	21						58			18
		22						59			19
		23						60			20
	8	24						61			21
		25						62			22
		26						63
		27					11	64
	9	28						65
		29						66
		30						67
		31						68
	10	32						69
		33						70
		34						71
		35						72
	11	36						73
		37						74
		38						75
		39						76
		40						77
	12	41						78
		42
		43
		44
		45
		46
		47
		48
		49
		50
		51
		52
										Location number
									CHARGE (CH1#25)	1
										2
										3
										4
										5
								Cell number
							Location number	1
							1	2
								3
								4
								5
								6
								7
								8
								9
								10
								11
								12
								13
								14
							2	15
								16
								17
								18
							3	19
								20
						CHARGE (CH1#25)		21
								22
							4	23
								24
								25
								26
								27
							5	28
								29
								30
Control (201B7)								31
	Location number							32
	1						6	33
								34
								35
								36
		Cell number						37
	2	1						38
		2						39
	3	3						40			Cell number
	4	4						41			1
		5						42			2
		6					7	43			3
		7						44			4
		8						45			5
		9					8	46			6
		10						47			7
	5	11						48			8
		12						49			9
		13						50			10
		14					9	51			11
		15					10	52			12
	6	16						53			13
		17						54			14
		18						55			15
		19						56			16
		20						57			17
	7	21						58			18
		22						59			19
		23						60			20
	8	24						61			21
		25						62			22
		26						63
		27					11	64
	9	28						65
		29						66
		30						67
		31						68
	10	32						69
		33						70
		34						71
		35						72
	11	36						73
		37						74
		38						75
		39						76
		40						77
	12	41						78
		42
		43
		44
		45
		46
		47
		48
		49
		50
		51
		52
										Location number
									CHARGE (CH1#25)	1
										2
										3
										4
										5
								Cell number
							Location number	1
							1	2
								3
								4
								5
								6
								7
								8
								9
								10
								11
								12
								13
								14
							2	15
								16
								17
								18
							3	19
								20
						CHARGE (CH1#25)		21
								22
							4	23
								24
								25
								26
								27
							5	28
								29
								30
Control (201B7)								31
	Location number							32
	1						6	33
								34
								35
								36
		Cell number						37
	2	1						38
		2						39
	3	3						40			Cell number
	4	4						41			1
		5						42			2
		6					7	43			3
		7						44			4
		8						45			5
		9					8	46			6
		10						47			7
	5	11						48			8
		12						49			9
		13						50			10
		14					9	51			11
		15					10	52			12
	6	16						53			13
		17						54			14
		18						55			15
		19						56			16
		20						57			17
	7	21						58			18
		22						59			19
		23						60			20
	8	24						61			21
		25						62			22
		26						63
		27					11	64
	9	28						65
		29						66
		30						67
		31						68
	10	32						69
		33						70
		34						71
		35						72
	11	36						73
		37						74
		38						75
		39						76
		40						77
	12	41						78
		42
		43
		44
		45
		46
		47
		48
		49
		50
		51
		52
										Location number
									CHARGE (CH1#25)	1
										2
										3
										4
										5
								Cell number
							Location number	1
							1	2
								3
								4
								5
								6
								7
								8
								9
								10
								11
								12
								13
								14
							2	15
								16
								17
								18
							3	19
								20
						CHARGE (CH1#25)		21
								22
							4	23
								24
								25
								26
								27
							5	28
								29
								30
Control (201B7)								31
	Location number							32
	1						6	33
								34
								35
								36
		Cell number						37
	2	1						38
		2						39
	3	3						40			Cell number
	4	4						41			1
		5						42			2
		6					7	43			3
		7						44			4
		8						45			5
		9					8	46			6
		10						47			7
	5	11						48			8
		12						49			9
		13						50			10
		14					9	51			11
		15					10	52			12
	6	16						53			13
		17						54			14
		18						55			15
		19						56			16
		20						57			17
	7	21						58			18
		22						59			19
		23						60			20
	8	24						61			21
		25						62			22
		26						63
		27					11	64
	9	28						65
		29						66
		30						67
		31						68
	10	32						69
		33						70
		34						71
		35						72
	11	36						73
		37						74
		38						75
		39						76
		40						77
	12	41						78
		42
		43
		44
		45
		46
		47
		48
		49
		50
		51
		52
										Location number
									CHARGE (CH1#25)	1
										2
										3
										4
										5
								Cell number
							Location number	1
							1	2
								3
								4
								5
								6
								7
								8
								9
								10
								11
								12
								13
								14
							2	15
								16
								17
								18
							3	19
								20
						CHARGE (CH1#25)		21
								22
							4	23
								24
								25
								26
								27
							5	28
								29
								30
Control (201B7)								31
	Location number							32
	1						6	33
								34
								35
								36
		Cell number						37
	2	1						38
		2						39
	3	3						40			Cell number
	4	4						41			1
		5						42			2
		6					7	43			3
		7						44			4
		8						45			5
		9					8	46			6
		10						47			7
	5	11						48			8
		12						49			9
		13						50			10
		14					9	51			11
		15					10	52			12
	6	16						53			13
		17						54			14
		18						55			15
		19						56			16
		20						57			17
	7	21						58			18
		22						59			19
		23						60			20
	8	24						61			21
		25						62			22
		26						63
		27					11	64
	9	28						65
		29						66
		30						67
		31						68
	10	32						69
		33						70
		34						71
		35						72
	11	36						73
		37						74
		38						75
		39						76
		40						77
	12	41						78
		42
		43
		44
		45
		46
		47
		48
		49
		50
		51
		52
										Location number
									CHARGE (CH1#25)	1
										2
										3
										4
										5
								Cell number
							Location number	1
							1	2
								3
								4
								5
								6
								7
								8
								9
								10
								11
								12
								13
								14
							2	15
								16
								17
								18
							3	19
								20
						CHARGE (CH1#25)		21
								22
							4	23
								24
								25
								26
								27
							5	28
								29
								30
Control (201B7)								31
	Location number							32
	1						6	33
								34
								35
								36
		Cell number						37
	2	1						38
		2						39
	3	3						40			Cell number
	4	4						41			1
		5						42			2
		6					7	43			3
		7						44			4
		8						45			5
		9					8	46			6
		10						47			7
	5	11						48			8
		12						49			9
		13						50			10
		14					9	51			11
		15					10	52			12
	6	16						53			13
		17						54			14
		18						55			15
		19						56			16
		20						57			17
	7	21						58			18
		22						59			19
		23						60			20
	8	24						61			21
		25						62			22
		26						63
		27					11	64
	9	28						65
		29						66
		30						67
		31						68
	10	32						69
		33						70
		34						71
		35						72
	11	36						73
		37						74
		38						75
		39						76
		40						77
	12	41						78
		42
		43
		44
		45
		46
		47
		48
		49
		50
		51
		52
										Location number
									CHARGE (CH1#25)	1
										2
										3
										4
										5
								Cell number
							Location number	1
							1	2
								3
								4
								5
								6
								7
								8
								9
								10
								11
								12
								13
								14
							2	15
								16
								17
								18
							3	19
								20
						CHARGE (CH1#25)		21
								22
							4	23
								24
								25
								26
								27
							5	28
								29
								30
Control (201B7)								31
	Location number							32
	1						6	33
								34
								35
								36
		Cell number						37
	2	1						38
		2						39
	3	3						40			Cell number
	4	4						41			1
		5						42			2
		6					7	43			3
		7						44			4
		8						45			5
		9					8	46			6
		10						47			7
	5	11						48			8
		12						49			9
		13						50			10
		14					9	51			11
		15					10	52			12
	6	16						53			13
		17						54			14
		18						55			15
		19						56			16
		20						57			17
	7	21						58			18
		22						59			19
		23						60			20
	8	24						61			21
		25						62			22
		26						63
		27					11	64
	9	28						65
		29						66
		30						67
		31						68
	10	32						69
		33						70
		34						71
		35						72
	11	36						73
		37						74
		38						75
		39						76
		40						77
	12	41						78
		42
		43
		44
		45
		46
		47
		48
		49
		50
		51
		52
										Location number
									CHARGE (CH1#25)	1
										2
										3
										4
										5
								Cell number
							Location number	1
							1	2
								3
								4
								5
								6
								7
								8
								9
								10
								11
								12
								13
								14
							2	15
								16
								17
								18
							3	19
								20
						CHARGE (CH1#25)		21
								22
							4	23
								24
								25
								26
								27
							5	28
								29
								30
Control (201B7)								31
	Location number							32
	1						6	33
								34
								35
								36
		Cell number						37
	2	1						38
		2						39
	3	3						40			Cell number
	4	4						41			1
		5						42			2
		6					7	43			3
		7						44			4
		8						45			5
		9					8	46			6
		10						47			7
	5	11						48			8
		12						49			9
		13						50			10
		14					9	51			11
		15					10	52			12
	6	16						53			13
		17						54			14
		18						55			15
		19						56			16
		20						57			17
	7	21						58			18
		22						59			19
		23						60			20
	8	24						61			21
		25						62			22
		26						63
		27					11	64
	9	28						65
		29						66
		30						67
		31						68
	10	32						69
		33						70
		34						71
		35						72
	11	36						73
		37						74
		38						75
		39						76
		40						77
	12	41						78
		42
		43
		44
		45
		46
		47
		48
		49
		50
		51
		52
										Location number
									CHARGE (CH1#25)	1
										2
										3
										4
										5
								Cell number
							Location number	1
							1	2
								3
								4
								5
								6
								7
								8
								9
								10
								11
								12
								13
								14
							2	15
								16
								17
								18
							3	19
								20
						CHARGE (CH1#25)		21
								22
							4	23
								24
								25
								26
								27
							5	28
								29
								30
Control (201B7)								31
	Location number							32
	1						6	33
								34
								35
								36
		Cell number						37
	2	1						38
		2						39
	3	3						40			Cell number
	4	4						41			1
		5						42			2
		6					7	43			3
		7						44			4
		8						45			5
		9					8	46			6
		10						47			7
	5	11						48			8
		12						49			9
		13						50			10
		14					9	51			11
		15					10	52			12
	6	16						53			13
		17						54			14
		18						55			15
		19						56			16
		20						57			17
	7	21						58			18
		22						59			19
		23						60			20
	8	24						61			21
		25						62			22
		26						63
		27					11	64
	9	28						65
		29						66
		30						67
		31						68
	10	32						69
		33						70
		34						71
		35						72
	11	36						73
		37						74
		38						75
		39						76
		40						77
	12	41						78
		42
		43
		44
		45
		46
		47
		48
		49
		50
		51
		52
										Location number
									CHARGE (CH1#25)	1
										2
										3
										4
										5
								Cell number
							Location number	1
							1	2
								3
								4
								5
								6
								7
								8
								9
								10
								11
								12
								13
								14
							2	15
								16
								17
								18
							3	19
								20
						CHARGE (CH1#25)		21
								22
							4	23
								24
								25
								26
								27
							5	28
								29
								30
Control (201B7)								31
	Location number							32
	1						6	33
								34
								35
								36
		Cell number						37
	2	1						38
		2						39
	3	3						40			Cell number
	4	4						41			1
		5						42			2
		6					7	43			3
		7						44			4
		8						45			5
		9					8	46			6
		10						47			7
	5	11						48			8
		12						49			9
		13						50			10
		14					9	51			11
		15					10	52			12
	6	16						53			13
		17						54			14
		18						55			15
		19						56			16
		20						57			17
	7	21						58			18
		22						59			19
		23						60			20
	8	24						61			21
		25						62			22
		26						63
		27					11	64
	9	28						65
		29						66
		30						67
		31						68
	10	32						69
		33						70
		34						71
		35						72
	11	36						73
		37						74
		38						75
		39						76
		40						77
	12	41						78
		42
		43
		44
		45
		46
		47
		48
		49
		50
		51
		52
										Location number
									CHARGE (CH1#25)	1
										2
										3
										4
										5
								Cell number
							Location number	1
							1	2
								3
								4
								5
								6
								7
								8
								9
								10
								11
								12
								13
								14
							2	15
								16
								17
								18
							3	19
								20
						CHARGE (CH1#25)		21
								22
							4	23
								24
								25
								26
								27
							5	28
								29
								30
Control (201B7)								31
	Location number							32
	1						6	33
								34
								35
								36
		Cell number						37
	2	1						38
		2						39
	3	3						40			Cell number
	4	4						41			1
		5						42			2
		6					7	43			3
		7						44			4
		8						45			5
		9					8	46			6
		10						47			7
	5	11						48			8
		12						49			9
		13						50			10
		14					9	51			11
		15					10	52			12
	6	16						53			13
		17						54			14
		18						55			15
		19						56			16
		20						57			17
	7	21						58			18
		22						59			19
		23						60			20
	8	24						61			21
		25						62			22
		26						63
		27					11	64
	9	28						65
		29						66
		30						67
		31						68
	10	32						69
		33						70
		34						71
		35						72
	11	36						73
		37						74
		38						75
		39						76
		40						77
	12	41						78
		42
		43
		44
		45
		46
		47
		48
		49
		50
		51
		52
										Location number
									CHARGE (CH1#25)	1
										2
										3
										4
										5
								Cell number
							Location number	1
							1	2
								3
								4
								5
								6
								7
								8
								9
								10
								11
								12
								13
								14
							2	15
								16
								17
								18
							3	19
								20
						CHARGE (CH1#25)		21
								22
							4	23
								24
								25
								26
								27
							5	28
								29
								30
Control (201B7)								31
	Location number							32
	1						6	33
								34
								35
								36
		Cell number						37
	2	1						38
		2						39
	3	3						40			Cell number
	4	4						41			1
		5						42			2
		6					7	43			3
		7						44			4
		8						45			5
		9					8	46			6
		10						47			7
	5	11						48			8
		12						49			9
		13						50			10
		14					9	51			11
		15					10	52			12
	6	16						53			13
		17						54			14
		18						55			15
		19						56			16
		20						57			17
	7	21						58			18
		22						59			19
		23						60			20
	8	24						61			21
		25						62			22
		26						63
		27					11	64
	9	28						65
		29						66
		30						67
		31						68
	10	32						69
		33						70
		34						71
		35						72
	11	36						73
		37						74
		38						75
		39						76
		40						77
	12	41						78
		42
		43
		44
		45
		46
		47
		48
		49
		50
		51
		52
										Location number
									CHARGE (CH1#25)	1
										2
										3
										4
										5
								Cell number
							Location number	1
							1	2
								3
								4
								5
								6
								7
								8
								9
								10
								11
								12
								13
								14
							2	15
								16
								17
								18
							3	19
								20
						CHARGE (CH1#25)		21
								22
							4	23
								24
								25
								26
								27
							5	28
								29
								30
Control (201B7)								31
	Location number							32
	1						6	33
								34
								35
								36
		Cell number						37
	2	1						38
		2						39
	3	3						40			Cell number
	4	4						41			1
		5						42			2
		6					7	43			3
		7						44			4
		8						45			5
		9					8	46			6
		10						47			7
	5	11						48			8
		12						49			9
		13						50			10
		14					9	51			11
		15					10	52			12
	6	16						53			13
		17						54			14
		18						55			15
		19						56			16
		20						57			17
	7	21						58			18
		22						59			19
		23						60			20
	8	24						61			21
		25						62			22
		26						63
		27					11	64
	9	28						65
		29						66
		30						67
		31						68
	10	32						69
		33						70
		34						71
		35						72
	11	36						73
		37						74
		38						75
		39						76
		40						77
	12	41						78
		42
		43
		44
		45
		46
		47
		48
		49
		50
		51
		52
										Location number
									CHARGE (CH1#25)	1
										2
										3
										4
										5
								Cell number
							Location number	1
							1	2
								3
								4
								5
								6
								7
								8
								9
								10
								11
								12
								13
								14
							2	15
								16
								17
								18
							3	19
								20
						CHARGE (CH1#25)		21
								22
							4	23
								24
								25
								26
								27
							5	28
								29
								30
Control (201B7)								31
	Location number							32
	1						6	33
								34
								35
								36
		Cell number						37
	2	1						38
		2						39
	3	3						40			Cell number
	4	4						41			1
		5						42			2
		6					7	43			3
		7						44			4
		8						45			5
		9					8	46			6
		10						47			7
	5	11						48			8
		12						49			9
		13						50			10
		14					9	51			11
		15					10	52			12
	6	16						53			13
		17						54			14
		18						55			15
		19						56			16
		20						57			17
	7	21						58			18
		22						59			19
		23						60			20
	8	24						61			21
		25						62			22
		26						63
		27					11	64
	9	28						65
		29						66
		30						67
		31						68
	10	32						69
		33						70
		34						71
		35						72
	11	36						73
		37						74
		38						75
		39						76
		40						77
	12	41						78
		42
		43
		44
		45
		46
		47
		48
		49
		50
		51
		52
										Location number
									CHARGE (CH1#25)	1
										2
										3
										4
										5
								Cell number
							Location number	1
							1	2
								3
								4
								5
								6
								7
								8
								9
								10
								11
								12
								13
								14
							2	15
								16
								17
								18
							3	19
								20
						CHARGE (CH1#25)		21
								22
							4	23
								24
								25
								26
								27
							5	28
								29
								30
Control (201B7)								31
	Location number							32
	1						6	33
								34
								35
								36
		Cell number						37
	2	1						38
		2						39
	3	3						40			Cell number
	4	4						41			1
		5						42			2
		6					7	43			3
		7						44			4
		8						45			5
		9					8	46			6
		10						47			7
	5	11						48			8
		12						49			9
		13						50			10
		14					9	51			11
		15					10	52			12
	6	16						53			13
		17						54			14
		18						55			15
		19						56			16
		20						57			17
	7	21						58			18
		22						59			19
		23						60			20
	8	24						61			21
		25						62			22
		26						63
		27					11	64
	9	28						65
		29						66
		30						67
		31						68
	10	32						69
		33						70
		34						71
		35						72
	11	36						73
		37						74
		38						75
		39						76
		40						77
	12	41						78
		42
		43
		44
		45
		46
		47
		48
		49
		50
		51
		52
										Location number
									CHARGE (CH1#25)	1
										2
										3
										4
										5
								Cell number
							Location number	1
							1	2
								3
								4
								5
								6
								7
								8
								9
								10
								11
								12
								13
								14
							2	15
								16
								17
								18
							3	19
								20
						CHARGE (CH1#25)		21
								22
							4	23
								24
								25
								26
								27
							5	28
								29
								30
Control (201B7)								31
	Location number							32
	1						6	33
								34
								35
								36
		Cell number						37
	2	1						38
		2						39
	3	3						40			Cell number
	4	4						41			1
		5						42			2
		6					7	43			3
		7						44			4
		8						45			5
		9					8	46			6
		10						47			7
	5	11						48			8
		12						49			9
		13						50			10
		14					9	51			11
		15					10	52			12
	6	16						53			13
		17						54			14
		18						55			15
		19						56			16
		20						57			17
	7	21						58			18
		22						59			19
		23						60			20
	8	24						61			21
		25						62			22
		26						63
		27					11	64
	9	28						65
		29						66
		30						67
		31						68
	10	32						69
		33						70
		34						71
		35						72
	11	36						73
		37						74
		38						75
		39						76
		40						77
	12	41						78
		42
		43
		44
		45
		46
		47
		48
		49
		50
		51
		52
										Location number
									CHARGE (CH1#25)	1
										2
										3
										4
										5
								Cell number
							Location number	1
							1	2
								3
								4
								5
								6
								7
								8
								9
								10
								11
								12
								13
								14
							2	15
								16
								17
								18
							3	19
								20
						CHARGE (CH1#25)		21
								22
							4	23
								24
								25
								26
								27
							5	28
								29
								30
Control (201B7)								31
	Location number							32
	1						6	33
								34
								35
								36
		Cell number						37
	2	1						38
		2						39
	3	3						40			Cell number
	4	4						41			1
		5						42			2
		6					7	43			3
		7						44			4
		8						45			5
		9					8	46			6
		10						47			7
	5	11						48			8
		12						49			9
		13						50			10
		14					9	51			11
		15					10	52			12
	6	16						53			13
		17						54			14
		18						55			15
		19						56			16
		20						57			17
	7	21						58			18
		22						59			19
		23						60			20
	8	24						61			21
		25						62			22
		26						63
		27					11	64
	9	28						65
		29						66
		30						67
		31						68
	10	32						69
		33						70
		34						71
		35						72
	11	36						73
		37						74
		38						75
		39						76
		40						77
	12	41						78
		42
		43
		44
		45
		46
		47
		48
		49
		50
		51
		52
										Location number
									CHARGE (CH1#25)	1
										2
										3
										4
										5
								Cell number
							Location number	1
							1	2
								3
								4
								5
								6
								7
								8
								9
								10
								11
								12
								13
								14
							2	15
								16
								17
								18
							3	19
								20
						CHARGE (CH1#25)		21
								22
							4	23
								24
								25
								26
								27
							5	28
								29
								30
Control (201B7)								31
	Location number							32
	1						6	33
								34
								35
								36
		Cell number						37
	2	1						38
		2						39
	3	3						40			Cell number
	4	4						41			1
		5						42			2
		6					7	43			3
		7						44			4
		8						45			5
		9					8	46			6
		10						47			7
	5	11						48			8
		12						49			9
		13						50			10
		14					9	51			11
		15					10	52			12
	6	16						53			13
		17						54			14
		18						55			15
		19						56			16
		20						57			17
	7	21						58			18
		22						59			19
		23						60			20
	8	24						61			21
		25						62			22
		26						63
		27					11	64
	9	28						65
		29						66
		30						67
		31						68
	10	32						69
		33						70
		34						71
		35						72
	11	36						73
		37						74
		38						75
		39						76
		40						77
	12	41						78
		42
		43
[truncated: 4,137 more rows]
