# Supplementary material for: CHARGE syndrome modeling using patient-iPSCs reveals defective migration of neural crest cells harboring CHD7 mutations
Source: eLife. 2017 Nov 28;6:e21114. doi: 10.7554/eLife.21114 (PMC5705211; doi:10.7554/eLife.21114)
Supplement: Figure 6—figure supplement 1—source data 1. — Tab 1: Statistical data of Figure 6—figure supplement 1A. Average velocities of migratory iPSC-NCCs assessed by tracking control and CHARGE iPSC-NCCs over 16 hr. Tab 2: Raw data of single cell motility analysis of iPSCs-NCCs in vitro. Quantitative analysis in Figure 6—figure supplement 1A was calculated using the data below. Tab 3: Statistical data of Figure 6—figure supplement 1B. Quantitative analysis of the directionality of migratory iPSC-NCCs tracked. Tab 4: Raw data of single cell motility analysis of iPSCs-NCCs in vitro. Quantitative analysis in Figure 6—figure supplement 1B was calculated using the data below. [file elife-21114-fig6-figsupp1-data1.xlsx]

## Sheet: 1
Statistical data of Figure 6 - supplemental Figure 1A
	Average velocities of migratory iPSC-NCCs assessed by tracking control and CHARGE iPSC-NCCs over 16 h.
	Two-way repeated measure ANOVA
	Source of Variation	% of total variation	P value
	Interaction	0.2383	0.0923
	Time	6.245	<0.0001
	Cell Type	2.101	0.0004
	Subjects (matching)	50.18	<0.0001
	ANOVA table	SS	DF	MS	F (DFn, DFd)	P value
	Interaction	0.3882	7	0.05545	F (7, 2107) = 1.755	P=0.0923
	Time	10.17	7	1.453	F (7, 2107) = 45.99	P<0.0001
	Cell Type	3.422	1	3.422	F (1, 301) = 12.6	P=0.0004
	Subjects (matching)	81.75	301	0.2716	F (301, 2107) = 8.593	P<0.0001
	Residual	66.59	2107	0.0316
	Sidak's multiple comparisons test
	WD39 - CH2#16	Mean Diff.	95.00% CI of diff.	Significant?	Summary	Adjusted P Value
	1h	0.03428	-0.04414 to 0.1127	No	ns	0.8802
	2h	0.04697	-0.03145 to 0.1254	No	ns	0.5781
	3h	0.07162	-0.006797 to 0.15	No	ns	0.0975
	4h	0.07981	0.001393 to 0.1582	Yes	*	0.0433
	5h	0.08259	0.004169 to 0.161	Yes	*	0.0322
	6h	0.0704	-0.008021 to 0.1488	No	ns	0.1092
	7h	0.1002	0.02176 to 0.1786	Yes	**	0.004
	8h	0.1199	0.04146 to 0.1983	Yes	***	0.0002

## Sheet: 2
	Raw data of single cell motility analysis of iPSCs-NCCs in vitro.
	Quantitative analysis in Figure 6. supplemental figure 1A was calculated using the data below.
	Velocity; WD39 vs CH2#16
	control (WD39)	location number	1
		cell number	1	2	3	4	5	6	7	8	9	10	11	12	13	14	15	16	17	18	19	20	21	22	23	24	25	26	27	28	29	30	31	32	33	34	35	36	37	38	39	40	41	42	43	44	45	46	47
	Velocity (μm/min)	1h	0.190333	0.656649	0.157025	0.264087	0.0678062	0.328325	0.360443	0.182006	0	0.0963561	0.203419	0.231968	0.214125	0.428249	0.403268	0.289068	0.203419	0.531743	0.406837	0.0927874	0.117769	0.0927874	0.374718	0.0999249	0.149887	0.0927874	0.631668	0.153456	0.139181	0.603118	0.189143	0.121337	0.364012	0.196281	0.0321187	0.328325	0.435387	0.606687	0.196281	0.281931	0.542449	0.25695	0.266466	0.346168	0.331893	0.0999249	0.189143
		2h	0.331893	0.246243	0.3426	0.531743	0.128475	0.378287	0	0.413975	0.531743	0.0678062	0.31405	0.239106	0.399699	0.364012	0.253381	0.0963561	0.481781	0.135612	0.324756	0.192712	0.349737	0.296206	0.249812	0.278362	0.503193	0.107062	0.517468	0.356874	0.157025	0.649512	0.321187	0.2284	0.292637	0.164162	0.128475	0.164162	0.267656	0.2855	0.210556	0.242675	0.278362	0.246243	0.160594	0.289068	0.31405	0.0927874	0.132044
		3h	0.396131	0.517468	0.246243	0.235537	0.367581	0.460368	0.231968	0.374718	0.0927874	0	0.331893	0.103494	0.381856	0.592412	0.25695	0.160594	0.563862	0.588843	0.542449	0.2284	0.2284	0.0963561	0.37115	0.124906	0.124906	0.289068	0.71018	0.196281	0.635237	0.517468	0.2284	0.349737	0.321187	0.249812	0.278362	0.267656	0.349737	0.56743	0.549587	0.25695	0.0642374	0.403268	0.353306	0.399699	0.271225	0.467506	0.2855
		4h	0.463937	0.403268	0.403268	0.124906	0.185575	0.663787	0.146319	0.446093	0.260518	0.310481	0.628099	0.217694	0.435387	0.656649	0.438956	0.0642374	0.388993	0.356874	0.264087	0.274793	0.239106	0.271225	0.406837	0.160594	0.249812	0.353306	0.367581	0.249812	0.160594	0.913599	0.3426	0.474643	0.556724	0.435387	0.435387	0.513899	0.0428249	0.306912	0.292637	0.535312	0.221262	0.731593	0.374718	0.817243	0.496056	0.310481	0.253381
		5h	0.356874	0.349737	0.346168	0.446093	0.135612	0.631668	0.221262	0.235537	0.157025	0.224831	0.206987	0.189143	0.770849	0.331893	0	0.189143	0.428249	0.406837	0.149887	0.346168	0.267656	0.317618	0.603118	0.289068	0.239106	0.346168	0.959993	0.553156	0.178437	1.15271	0.239106	0.185575	0.867205	0.346168	0.192712	0.388993	0.174869	0.913599	0.535312	0.413975	0.217694	1.16341	0.403268	0.306912	0.431818	0.403268	0.410406
		6h	0.392562	0.781555	0.392562	0.578137	0.649512	0.724455	0.221262	0.260518	0.85293	0.253381	0.524606	0.1713	0.378287	0.56743	0	0.146319	0.303343	0.82438	0.271225	0.364012	0.335462	0.546018	0.592412	0.403268	0.417543	0.2855	0.981405	0.549587	0.595981	1.11702	0.231968	0.499624	0.406837	0.324756	0.189143	0.324756	0.246243	0.431818	0.674493	0.421112	0.303343	0.185575	0.353306	0.438956	0.349737	0.221262	0.842224
		7h	0.638805	0.310481	0.2855	0.620962	0.417543	0.927874	0.221262	0.278362	0.492487	0.124906	1.10274	0.431818	0.281931	0.249812	0	0.324756	0.678062	0.471074	0.160594	0.392562	0.167731	0.2284	0.660218	0.396131	0.271225	0.595981	1.08133	0.356874	0.353306	0.670924	0.321187	0.189143	0.521037	0.449662	0.428249	0.620962	0.306912	1.05635	0.339031	0.695905	0.478212	0.76728	0.217694	0.506762	0.492487	0.178437	0.513899
		8h	0.749436	0.510331	0.324756	0.649512	0.289068	0.271225	0.335462	0.388993	0.53888	0.324756	0.306912	0.485349	0.431818	0.678062	0	0.2855	0.706612	0.553156	0.235537	0.417543	0.239106	0.153456	0.431818	0.635237	0.463937	0.31405	0.381856	0.674493	0.810105	0.65308	0.367581	0.478212	0.760143	0.246243	0.428249	0.656649	0.196281	0.845793	0.203419	0.174869	0.835086	1.31687	0.292637	0.79583	0.242675	0.431818	0.813674
	CHARGE (CH2#16)	location number	1																																										2
		cell number	1	2	3	4	5	6	7	8	9	10	11	12	13	14	15	16	17	18	19	20	21	22	23	24	25	26	27	28	29	30	31	32	33	34	35	36	37	38	39	40	41	42	43	44	45	46	47
	Velocity (μm/min)	1h	0.0927874	0	0.132044	0.264087	0.289068	0.103494	0.160594	0.3426	0.124906	0.367581	0.0321187	0.110631	0.374718	0.474643	0.0642374	0.153456	0.0856499	0.185575	0.413975	0.0321187	0.124906	0.185575	0.124906	0.153456	0.249812	0.157025	0.124906	0.392562	0.349737	0.0606687	0.221262	0.292637	0.196281	0.553156	0.346168	0.192712	0.157025	0.0321187	0.2855	0.0606687	0.0321187	0.214125	0.492487	0.25695	0.249812	0.0678062	0.192712
		2h	0.149887	0.203419	0.135612	0.0321187	0.167731	0.246243	0.214125	0.424681	0.206987	0.524606	0.0927874	0.128475	0.196281	0.367581	0.413975	0.128475	0	0.0642374	0.367581	0	0	0.335462	0.25695	0.128475	0.0927874	0.128475	0.157025	0.424681	0.296206	0.3426	0.0428249	0.296206	0.224831	0.132044	0.167731	0.128475	0.124906	0.0606687	0.0999249	0.0927874	0.124906	0.253381	0.2855	0.235537	0.135612	0.192712	0.167731
		3h	0.239106	0.160594	0.0606687	0.160594	0.153456	0.31405	0.388993	0.296206	0.0321187	0.421112	0.0606687	0.196281	0.278362	0.0963561	0.0678062	0.146319	0	0.0927874	0.149887	0.124906	0	0.274793	0.399699	0.331893	0.474643	0.185575	0.185575	0.253381	0.392562	0.210556	0.19985	0.153456	0.0642374	0.107062	0.253381	0.267656	0.0642374	0.242675	0.221262	0.0642374	0.0678062	0.221262	0.449662	0.339031	0.160594	0.0642374	0.14275
		4h	0.349737	0.0749437	0.392562	0.196281	0.160594	0.471074	0.335462	0.321187	0.0321187	0.378287	0.153456	0.0642374	0.492487	0.178437	0.299775	0.406837	0	0.14275	0.410406	0.0999249	0.182006	0.31405	0.460368	0.196281	0.356874	0.549587	0.135612	0.524606	0.278362	0.267656	0.153456	0.0642374	0.124906	0.178437	0.167731	0.374718	0.160594	0.0642374	0.281931	0.1713	0.103494	0.221262	0.685199	0.310481	0.25695	0.128475	0.110631
		5h	0.292637	0.135612	0.14275	0.367581	0.157025	0.913599	0.189143	0.492487	0.249812	0.335462	0.0321187	0.0678062	0.460368	0.196281	0.446093	0.121337	0	0.3426	0.374718	0.189143	0.0927874	0.321187	0.278362	0.128475	0.324756	0.310481	0.167731	0.706612	0.438956	0.349737	0	0.385425	0.0927874	0.2284	0.128475	0.25695	0.267656	0.231968	0.203419	0.0642374	0.124906	0.524606	0.553156	0.339031	0.0642374	0.217694	0.14275
		6h	0.281931	0.271225	0.203419	0.264087	0.14275	1.05278	0.196281	0.73873	0.0678062	0.642374	0	0.374718	0.453231	0.628099	0.603118	0.124906	0.121337	0.610255	0.324756	0.103494	0.0321187	0.631668	0.563862	0.253381	0.160594	0.267656	0.192712	0.585274	0.378287	0.221262	0.31405	0.449662	0.149887	0.221262	0.356874	0.164162	0.167731	0.456799	0.396131	0.0999249	0.128475	0.178437	0.474643	0.253381	0.0856499	0.189143	0.128475
		7h	0.246243	0.0321187	0.224831	0.203419	0.164162	0.546018	0.0321187	0.595981	0.0321187	0.249812	0.0321187	0.25695	0.346168	0.474643	0.485349	0.321187	0	0.488918	0.164162	0.214125	0.0428249	0.449662	0.185575	0.189143	0.3426	0.471074	0.264087	0.492487	0.424681	0.492487	0.510331	0.546018	0.360443	0.413975	0.153456	0.631668	0.331893	0.0606687	0.31405	0.178437	0.335462	0.467506	0.988542	0.331893	0.14275	0.185575	0.399699
		8h	0.289068	0.317618	0.296206	0.0321187	0.214125	0.692337	0.271225	0.706612	0.0321187	0.381856	0	0.0927874	0.381856	0.513899	0.585274	0.31405	0	0.935011	0.556724	0.264087	0.206987	0.542449	0.560293	0.410406	0.449662	0.417543	0.349737	0.403268	0.403268	0.513899	0.160594	0.820811	0.328325	0.581705	0.378287	0.417543	0.153456	0.121337	0.210556	0.442524	0.0606687	0.73873	0.845793	0.153456	0.0678062	0.185575	0.399699
[truncated: 123 more columns]

## Sheet: 3
Statistical data of Figure 6 - supplemental Figure 1B
	Quantitative analysis of the directionality of migratory iPSC-NCCs tracked
	Mann Whitney test
		Exact P value (two-tailed)	Cohen's d	power with α = 0.01 (two tailed) (%)
	Control vs CHARGE	0.1186	0.17	31
	Descriptive Statistics
		WD39(0-8h)	CH2#16(0-8h)
	Number of values	170	133
	Minimum	0.053	0.028
	25% Percentile	0.1893	0.23
	Median	0.3	0.347
	75% Percentile	0.439	0.4715
	Maximum	0.667	0.778
	Mean	0.3209	0.3502
	Std. Deviation	0.1642	0.1717
	Std. Error of Mean	0.01259	0.01489
	Lower 95% CI of mean	0.2961	0.3208
	Upper 95% CI of mean	0.3458	0.3797

## Sheet: 4
Raw data of single cell motility analysis of iPSCs-NCCs in vitro.
Quantitative analysis in figure 6. supplemental figure 1-B was calculated using the data below.
Directionality; WD39 vs CH2#16
location number	cell number	WD39 (0-8h)		location number	cell number	CH2#16 (0-8h)
1	1	0.272234		1	1	0.410594
	2	0.189629			2	0.176596
	3	0.420245			3	0.240705
	4	0.0923041			4	0.581802
	5	0.0789583			5	0.200637
	6	0.291913			6	0.33797
	7	0.4266			7	0.56208
	8	0.410565			8	0.400227
	9	0.0575896			9	0.391263
	10	0.228444			10	0.10388
	11	0.386567			11	0.143863
	12	0.268477			12	0.428612
	13	0.426294			13	0.278624
	14	0.283822			14	0.412314
	15	0.486957			15	0.421535
	16	0.324193			16	0.139423
	17	0.354065			17	0.285186
	18	0.305286			18	0.747701
	19	0.580482			19	0.239714
	20	0.450186			20	0.0765636
	21	0.116078			21	0.228638
	22	0.451236			22	0.474584
	23	0.286803			23	0.29889
	24	0.274196			24	0.242921
	25	0.277004			25	0.427922
	26	0.136432			26	0.296244
	27	0.642284			27	0.0957708
	28	0.554451			28	0.260041
	29	0.307306			29	0.333556
	30	0.306964			30	0.27933
	31	0.297848			31	0.387325
	32	0.394522			32	0.257371
	33	0.433646			33	0.418976
	34	0.428823			34	0.346629
	35	0.0594959			35	0.460077
	36	0.559665			36	0.256795
	37	0.220061			37	0.518613
	38	0.139394			38	0.515332
	39	0.226117			39	0.582801
	40	0.198811			40	0.685105
	41	0.386958			41	0.291597
	42	0.47424			42	0.471942
	43	0.276095		2	43	0.387991
	44	0.35891			44	0.342305
	45	0.0941506			45	0.0401185
	46	0.0634655			46	0.0373559
	47	0.453687			47	0.349826
	48	0.0873476			48	0.103448
	49	0.572087			49	0.278631
	50	0.155708			50	0.533378
	51	0.191189			51	0.404523
	52	0.317935			52	0.540189
	53	0.182457			53	0.589508
	54	0.576702			54	0.368457
	55	0.176136			55	0.333489
	56	0.258671			56	0.196354
	57	0.103486			57	0.362206
	58	0.220996			58	0.0856149
	59	0.239685			59	0.407907
	60	0.181833			60	0.33307
	61	0.173665			61	0.110458
	62	0.371945			62	0.128509
	63	0.0734937			63	0.550148
	64	0.0948522			64	0.230803
	65	0.283206			65	0.404599
	66	0.192879			66	0.301955
	67	0.404261			67	0.305243
	68	0.346791			68	0.560255
	69	0.312825			69	0.574449
	70	0.453424			70	0.414452
	71	0.666768			71	0.303094
	72	0.269527			72	0.17904
	73	0.398941			73	0.735995
	74	0.187011			74	0.545618
	75	0.122762			75	0.291228
	76	0.562624			76	0.272937
2	77	0.0943234			77	0.451686
	78	0.215709			78	0.337986
	79	0.150793			79	0.0956279
	80	0.158061			80	0.343611
	81	0.549859		3	81	0.253093
	82	0.283147			82	0.290248
	83	0.357532			83	0.355123
	84	0.3831			84	0.51358
	85	0.0939994			85	0.406008
	86	0.442007			86	0.516103
	87	0.097006			87	0.211136
	88	0.327724			88	0.310476
	89	0.583189			89	0.428884
	90	0.234294			90	0.470608
	91	0.383603			91	0.316612
	92	0.451489			92	0.0281208
	93	0.40113			93	0.271525
	94	0.447317			94	0.305212
	95	0.462112			95	0.0450956
	96	0.443156			96	0.360354
	97	0.623613			97	0.475591
3	98	0.0773256			98	0.211706
	99	0.233632			99	0.518318
	100	0.321796			100	0.456794
	101	0.64421			101	0.140384
	102	0.291407			102	0.132544
	103	0.363891			103	0.778043
	104	0.145312			104	0.42331
	105	0.581885			105	0.0498902
4	106	0.585225		4	106	0.213587
	107	0.402783			107	0.0656384
	108	0.299827			108	0.0347106
	109	0.269716			109	0.633186
	110	0.255446			110	0.111977
	111	0.60332			111	0.555101
	112	0.299936			112	0.217145
	113	0.298715			113	0.187474
	114	0.601551			114	0.398314
	115	0.109403			115	0.452989
	116	0.437705			116	0.329523
	117	0.249549			117	0.641882
	118	0.239004			118	0.101103
	119	0.518689			119	0.630015
	120	0.41497			120	0.483816
	121	0.0848339			121	0.432912
	122	0.579993			122	0.0735529
	123	0.170518			123	0.510189
	124	0.208443			124	0.585309
	125	0.413761			125	0.229412
	126	0.357255			126	0.356248
	127	0.164093			127	0.38072
	128	0.140896			128	0.586807
	129	0.301008			129	0.39291
	130	0.193136			130	0.509266
	131	0.29266			131	0.462993
	132	0.580838			132	0.591306
	133	0.2136			133	0.598708
	134	0.455777
	135	0.230816
	136	0.631927
	137	0.611925
	138	0.344711
	139	0.180546
	140	0.224771
	141	0.0586865
	142	0.338322
	143	0.647097
	144	0.277743
	145	0.49234
	146	0.132323
	147	0.245329
	148	0.168504
	149	0.429503
	150	0.359176
	151	0.663215
	152	0.385642
	153	0.108565
	154	0.0819594
	155	0.550933
	156	0.46059
	157	0.274583
	158	0.396314
	159	0.367583
	160	0.483671
	161	0.579782
	162	0.107771
	163	0.0527125
	164	0.355077
	165	0.479165
	166	0.0693796
	167	0.190796
	168	0.625672
	169	0.262169
	170	0.168257
location number	cell number
1	1
	2
	3
	4
	5
	6
	7
	8
	9
	10
	11
	12
	13
	14
	15
	16
	17
	18
	19
	20
	21
	22
	23
	24
	25
	26
	27
	28
	29
	30
	31
	32
	33
	34
	35
	36
	37
	38
	39
	40
	41
	42
	43
	44
	45
	46
	47
	48
	49
	50
	51
	52
	53
	54
	55
	56
	57
	58
	59
	60
	61
	62
	63
	64
	65
	66
	67
	68
	69
	70
	71
	72
	73
	74
	75
	76
2	77
	78
	79
	80
	81
	82
	83
	84
	85
	86
	87
	88
	89
	90
	91
	92
	93
	94
	95
	96
	97
3	98
	99
	100
	101
	102
	103
	104
	105
4	106
	107
	108
	109
	110
	111
	112
	113
	114
	115
	116
	117
	118
	119
	120
	121
	122
	123
	124
	125
	126
	127
	128
	129
	130
	131
	132
	133
	134
	135
	136
	137
	138
	139
	140
	141
	142
	143
	144
	145
	146
	147
	148
	149
	150
	151
	152
	153
	154
	155
	156
	157
	158
	159
	160
	161
	162
	163
	164
	165
	166
	167
	168
	169
	170
location number	cell number
1	1
	2
	3
	4
	5
	6
	7
	8
	9
	10
	11
	12
	13
	14
	15
	16
	17
	18
	19
	20
	21
	22
	23
	24
	25
	26
	27
	28
	29
	30
	31
	32
	33
	34
	35
	36
	37
	38
	39
	40
	41
	42
	43
	44
	45
	46
	47
	48
	49
	50
	51
	52
	53
	54
	55
	56
	57
	58
	59
	60
	61
	62
	63
	64
	65
	66
	67
	68
	69
	70
	71
	72
	73
	74
	75
	76
2	77
	78
	79
	80
	81
	82
	83
	84
	85
	86
	87
	88
	89
	90
	91
	92
	93
	94
	95
	96
	97
3	98
	99
	100
	101
	102
	103
	104
	105
4	106
	107
	108
	109
	110
	111
	112
	113
	114
	115
	116
	117
	118
	119
	120
	121
	122
	123
	124
	125
	126
	127
	128
	129
	130
	131
	132
	133
	134
	135
	136
	137
	138
	139
	140
	141
	142
	143
	144
	145
	146
	147
	148
	149
	150
	151
	152
	153
	154
	155
	156
	157
	158
	159
	160
	161
	162
	163
	164
	165
	166
	167
	168
	169
	170
location number	cell number
1	1
	2
	3
	4
	5
	6
	7
	8
	9
	10
	11
	12
	13
	14
	15
	16
	17
	18
	19
	20
	21
	22
	23
	24
	25
	26
	27
	28
	29
	30
	31
	32
	33
	34
	35
	36
	37
	38
	39
	40
	41
	42
	43
	44
	45
	46
	47
	48
	49
	50
	51
	52
	53
	54
	55
	56
	57
	58
	59
	60
	61
	62
	63
	64
	65
	66
	67
	68
	69
	70
	71
	72
	73
	74
	75
	76
2	77
	78
	79
	80
	81
	82
	83
	84
	85
	86
	87
	88
	89
	90
	91
	92
	93
	94
	95
	96
	97
3	98
	99
	100
	101
	102
	103
	104
	105
4	106
	107
	108
	109
	110
	111
	112
	113
	114
	115
	116
	117
	118
	119
	120
	121
	122
	123
	124
	125
	126
	127
	128
	129
	130
	131
	132
	133
	134
	135
	136
	137
	138
	139
	140
	141
	142
	143
	144
	145
	146
	147
	148
	149
	150
	151
	152
	153
	154
	155
	156
	157
	158
	159
	160
	161
	162
	163
	164
	165
	166
	167
	168
	169
	170
location number	cell number
1	1
	2
	3
	4
	5
	6
	7
	8
	9
	10
	11
	12
	13
	14
	15
	16
	17
	18
	19
	20
	21
	22
	23
	24
	25
	26
	27
	28
	29
	30
	31
	32
	33
	34
	35
	36
	37
	38
	39
	40
	41
	42
	43
	44
	45
	46
	47
	48
	49
	50
	51
	52
	53
	54
	55
	56
	57
	58
	59
	60
	61
	62
	63
	64
	65
	66
	67
	68
	69
	70
	71
	72
	73
	74
	75
	76
2	77
	78
	79
	80
	81
	82
	83
	84
	85
	86
	87
	88
	89
	90
	91
	92
	93
	94
	95
	96
	97
3	98
	99
	100
	101
	102
	103
	104
	105
4	106
	107
	108
	109
	110
	111
	112
	113
	114
	115
	116
	117
	118
	119
	120
	121
	122
	123
	124
	125
	126
	127
	128
	129
	130
	131
	132
	133
	134
	135
	136
	137
	138
	139
	140
	141
	142
	143
	144
	145
	146
	147
	148
	149
	150
	151
	152
	153
	154
	155
	156
	157
	158
	159
	160
	161
	162
	163
	164
	165
	166
	167
	168
	169
	170
location number	cell number
1	1
	2
	3
	4
	5
	6
	7
	8
	9
	10
	11
	12
	13
	14
	15
	16
	17
	18
	19
	20
	21
	22
	23
	24
	25
	26
	27
	28
	29
	30
	31
	32
	33
	34
	35
	36
	37
	38
	39
	40
	41
	42
	43
	44
	45
	46
	47
	48
	49
	50
	51
	52
	53
	54
	55
	56
	57
	58
	59
	60
	61
	62
	63
	64
	65
	66
	67
	68
	69
	70
	71
	72
	73
	74
	75
	76
2	77
	78
	79
	80
	81
	82
	83
	84
	85
	86
	87
	88
	89
	90
	91
	92
	93
	94
	95
	96
	97
3	98
	99
	100
	101
	102
	103
	104
	105
4	106
	107
	108
	109
	110
	111
	112
	113
	114
	115
	116
	117
	118
	119
	120
	121
	122
	123
	124
	125
	126
	127
	128
	129
	130
	131
	132
	133
	134
	135
	136
	137
	138
	139
	140
	141
	142
	143
	144
	145
	146
	147
	148
	149
	150
	151
	152
	153
	154
	155
	156
	157
	158
	159
	160
	161
	162
	163
	164
	165
	166
	167
	168
	169
	170
location number	cell number
1	1
	2
	3
	4
	5
	6
	7
	8
	9
	10
	11
	12
	13
	14
	15
	16
	17
	18
	19
	20
	21
	22
	23
	24
	25
	26
	27
	28
	29
	30
	31
	32
	33
	34
	35
	36
	37
	38
	39
	40
	41
	42
	43
	44
	45
	46
	47
	48
	49
	50
	51
	52
	53
	54
	55
	56
	57
	58
	59
	60
	61
	62
	63
	64
	65
	66
	67
	68
	69
	70
	71
	72
	73
	74
	75
	76
2	77
	78
	79
	80
	81
	82
	83
	84
	85
	86
	87
	88
	89
	90
	91
	92
	93
	94
	95
	96
	97
3	98
	99
	100
	101
	102
	103
	104
	105
4	106
	107
	108
	109
	110
	111
	112
	113
	114
	115
	116
	117
	118
	119
	120
	121
	122
	123
	124
	125
	126
	127
	128
	129
	130
	131
	132
	133
	134
	135
	136
	137
	138
	139
	140
	141
	142
	143
	144
	145
	146
	147
	148
	149
	150
	151
	152
	153
	154
	155
	156
	157
	158
	159
	160
	161
	162
	163
	164
	165
	166
	167
	168
	169
	170
location number	cell number
1	1
	2
	3
	4
	5
	6
	7
	8
	9
	10
	11
	12
	13
	14
	15
	16
	17
	18
	19
	20
	21
	22
	23
	24
	25
	26
	27
	28
	29
	30
	31
	32
	33
	34
	35
	36
	37
	38
	39
	40
	41
	42
	43
	44
	45
	46
	47
	48
	49
	50
	51
	52
	53
	54
	55
	56
	57
	58
	59
	60
	61
	62
	63
	64
	65
	66
	67
	68
	69
	70
	71
	72
	73
	74
	75
	76
2	77
	78
	79
	80
	81
	82
	83
	84
	85
	86
	87
	88
	89
	90
	91
	92
	93
	94
	95
	96
	97
3	98
	99
	100
	101
	102
	103
	104
	105
4	106
	107
	108
	109
	110
	111
	112
	113
	114
	115
	116
	117
	118
	119
	120
	121
	122
	123
	124
	125
	126
	127
	128
	129
	130
	131
	132
	133
	134
	135
	136
	137
	138
	139
	140
	141
	142
	143
	144
	145
	146
	147
	148
	149
	150
	151
	152
	153
	154
	155
	156
	157
	158
	159
	160
	161
	162
	163
	164
	165
	166
	167
	168
	169
	170
location number	cell number
1	1
	2
	3
	4
	5
	6
	7
	8
	9
	10
	11
	12
	13
	14
	15
	16
	17
	18
	19
	20
	21
	22
	23
	24
	25
	26
	27
	28
	29
	30
	31
	32
	33
	34
	35
	36
	37
	38
	39
	40
	41
	42
	43
	44
	45
	46
	47
	48
	49
	50
	51
	52
	53
	54
	55
	56
	57
	58
	59
	60
	61
	62
	63
	64
	65
	66
	67
	68
	69
	70
	71
	72
	73
	74
	75
	76
2	77
	78
	79
	80
	81
	82
	83
	84
	85
	86
	87
	88
	89
	90
	91
	92
	93
	94
	95
	96
	97
3	98
	99
	100
	101
	102
	103
	104
	105
4	106
	107
	108
	109
	110
	111
	112
	113
	114
	115
	116
	117
	118
	119
	120
	121
	122
	123
	124
	125
	126
	127
	128
	129
	130
	131
	132
	133
	134
	135
	136
	137
	138
	139
	140
	141
	142
	143
	144
	145
	146
	147
	148
	149
	150
	151
	152
	153
	154
	155
	156
	157
	158
	159
	160
	161
	162
	163
	164
	165
	166
	167
	168
	169
	170
location number	cell number
1	1
	2
	3
	4
	5
	6
	7
	8
	9
	10
	11
	12
	13
	14
	15
	16
	17
	18
	19
	20
	21
	22
	23
	24
	25
	26
	27
	28
	29
	30
	31
	32
	33
	34
	35
	36
	37
	38
	39
	40
	41
	42
	43
	44
	45
	46
	47
	48
	49
	50
	51
	52
	53
	54
	55
	56
	57
	58
	59
	60
	61
	62
	63
	64
	65
	66
	67
	68
	69
	70
	71
	72
	73
	74
	75
	76
2	77
	78
	79
	80
	81
	82
	83
	84
	85
	86
	87
	88
	89
	90
	91
	92
	93
	94
	95
	96
	97
3	98
	99
	100
	101
	102
	103
	104
	105
4	106
	107
	108
	109
	110
	111
	112
	113
	114
	115
	116
	117
	118
	119
	120
	121
	122
	123
	124
	125
	126
	127
	128
	129
	130
	131
	132
	133
	134
	135
	136
	137
	138
	139
	140
	141
	142
	143
	144
	145
	146
	147
	148
	149
	150
	151
	152
	153
	154
	155
	156
	157
	158
	159
	160
	161
	162
	163
	164
	165
	166
	167
	168
	169
	170
location number	cell number
1	1
	2
	3
	4
	5
	6
	7
	8
	9
	10
	11
	12
	13
	14
	15
	16
	17
	18
	19
	20
	21
	22
	23
	24
	25
	26
	27
	28
	29
	30
	31
	32
	33
	34
	35
	36
	37
	38
	39
	40
	41
	42
	43
	44
	45
	46
	47
	48
	49
	50
	51
	52
	53
	54
	55
	56
	57
	58
	59
	60
	61
	62
	63
	64
	65
	66
	67
	68
	69
	70
	71
	72
	73
	74
	75
	76
2	77
	78
	79
	80
	81
	82
	83
	84
	85
	86
	87
	88
	89
	90
	91
	92
	93
	94
	95
	96
	97
3	98
	99
	100
	101
	102
	103
	104
	105
4	106
	107
	108
	109
	110
	111
	112
	113
	114
	115
	116
	117
	118
	119
	120
	121
	122
	123
	124
	125
	126
	127
	128
	129
	130
	131
	132
	133
	134
	135
	136
	137
	138
	139
	140
	141
	142
	143
	144
	145
	146
	147
	148
	149
	150
	151
	152
	153
	154
	155
	156
	157
	158
	159
	160
	161
	162
	163
	164
	165
	166
	167
	168
	169
	170
location number	cell number
1	1
	2
	3
	4
	5
	6
	7
	8
	9
	10
	11
	12
	13
	14
	15
	16
	17
	18
	19
	20
	21
	22
	23
	24
	25
	26
	27
	28
	29
	30
	31
	32
	33
	34
	35
	36
	37
	38
	39
	40
	41
	42
	43
	44
	45
	46
	47
	48
	49
	50
	51
	52
	53
	54
	55
	56
	57
	58
	59
	60
	61
	62
	63
	64
	65
	66
	67
	68
	69
	70
	71
	72
	73
	74
	75
	76
2	77
	78
	79
	80
	81
	82
	83
	84
	85
	86
	87
	88
	89
	90
	91
	92
	93
	94
	95
	96
	97
3	98
	99
	100
	101
	102
	103
	104
	105
4	106
	107
	108
	109
	110
	111
	112
	113
	114
	115
[truncated: 8,947 more rows]
