# Supplementary material for: CHARGE syndrome modeling using patient-iPSCs reveals defective migration of neural crest cells harboring CHD7 mutations
Source: eLife. 2017 Nov 28;6:e21114. doi: 10.7554/eLife.21114 (PMC5705211; doi:10.7554/eLife.21114)
Supplement: Figure 7—source data 1. — Tab 1: A list of transplanted cells and scores. Detais of the graph in Figure 7C. Transplanted control and CHARGE cells were stained with Vybrant DiI or DiO. We transplanted iPSC-NCCs into 93 embryos (HH8-10) in total, and 17 surviving embryoswere analyzed in this assay. Comparison of the maximum distance of Ctrl and CH shows that control cells migrated a greater distance from the site of transplant in some embryos evenly scored. [file elife-21114-fig7-data1.xlsx]

## Sheet: 1
	A list of transplanted cells and scores.
	Detais of the graph in Figure 7C.
	Transplanted control and CHARGE cells were stained with Vybrant DiI or DiO.
	We transplanted iPSC-NCCs into 93 embryos (HH8-10) in total, and 17 surviving embryoswere analyzed in this assay.
	Comparison of the maximum distance of Ctrl and CH shows that control cells migrated the greatest distance from the transplant site in some embryos even scored as Ctrl = CH.
	# of experiment	cell line		# of embryo	score	score	Comparison of the maximum distance of Ctrl and CH
					(Ctrl)	(CH)
	1	201B7(DiI)	CH1#25(DiO)	1	2	1	Ctrl > CH
	2	201B7(DiO)	CH1#25(DiI)	1	2	2	Ctrl = CH
	3	201B7(DiO)	CH2#1(DiI)	5	3	3	Ctrl > CH
		201B7(DiO)	CH2#1(DiI)		2	2	Ctrl > CH
		201B7(DiO)	CH2#1(DiI)		2	2	Ctrl > CH
		201B7(DiO)	CH2#1(DiI)		3	2	Ctrl > CH
		201B7(DiO)	CH2#1(DiI)		4	4	Ctrl = CH
	4	201B7(DiO)	CH1#25(DiI)	2	3	1	Ctrl > CH
		201B7(DiO)	CH1#25(DiI)		4	3	Ctrl > CH
	5	WD39(DiO)	CH2#1(DiI)	2	3	3	Ctrl = CH
		WD39(DiO)	CH2#1(DiI)		2	2	Ctrl = CH
	6	WD39(DiO)	CH1#25(DiI)	2	2	2	Ctrl = CH
		WD39(DiO)	CH2#1(DiI)		3	3	Ctrl = CH
	7	WD39(DiI)	CH2#1(DiO)	1	2	1	Ctrl > CH
	8	WD39(DiI)	CH1#25(DiO)	3	1	1	Ctrl = CH
		WD39(DiI)	CH1#25(DiO)		4	4	Ctrl = CH
		WD39(DiI)	CH1#25(DiO)		4	3	Ctrl > CH
