# Supplementary material for: CHARGE syndrome modeling using patient-iPSCs reveals defective migration of neural crest cells harboring CHD7 mutations
Source: eLife. 2017 Nov 28;6:e21114. doi: 10.7554/eLife.21114 (PMC5705211; doi:10.7554/eLife.21114)
Supplement: Figure 7—figure supplement 1—source data 1. — Tab 1: Raw data of Figure 7—figure supplement 1. In all, 4–14 cells per cell line were tracked for 6–7 hr as migrating cells in each experiment. Velocity was calculated at each time point and analyzed statistically by two-way ANOVA.Velocity of migrating cells: Control > CHARGE (p=0.03; Wilcoxon signed-rank test). Tabs, 'embryo #1' - 'embryo #9': Raw data of control and CHARGE cell velocities tranplanted in each embryo. The cell velocities of individual cells were calculated by manual tracking using the Manual Tracking plugin of the Fiji software. [file elife-21114-fig7-figsupp1-data1.xlsx]

## Sheet: 1
	Details of cells transplanted into chick embryos.
	Velocity of migrating cells: Control > CHARGE (P = 0.03; Wilcoxon signed-rank test)
	embryo #	Cell line		Average of each velocity (μm/min)		Velocity	P value
				Control	CHARGE		(Two-way ANOVA test)
	1	201B7 (DiO)	CH2#16 (DiI)	0.37	0.28	Ctrl > CH	P<0.0001
	2	WD39 (DiO)	CH1#25 (DiI)	0.4	0.3	Ctrl > CH	P<0.001
	3	WD39 (DiO)	CH1#25 (DiI)	0.25	0.25	Ctrl = CH	P=0.97
	4	WD39 (DiO)	CH1#25 (DiI)	0.43	0.3	Ctrl > CH	P<0.0001
	5	WD39 (DiO)	CH1#25 (DiI)	0.34	0.34	Ctrl = CH	P=0.67
	6	201B7 (DiO)	CH2#1 (DiI)	0.27	0.2	Ctrl > CH	P=0.22
	7	201B7 (DiO)	CH1#25 (DiI)	0.2	0.17	Ctrl > CH	P-0.01
	8	201B7 (DiO)	CH1#25 (DiI)	0.22	0.16	Ctrl > CH	P<0.0001
	9	1201C1 (DiO)	CH2#16 (DiI)	0.25	0.23	Ctrl = CH	P=0.16

## Sheet: embryo #1
	Raw data of Figure 7 - supplemental Figure 1
	The cell velocities of individual cells in this file were calculated by manual tracking using the Manual Tracking plugin of the Fiji software.
	Embryo #1
	Cell velocity (μm/min)		Control (201B7)								CHARGE (CH2#16)
			1	2	3	4	5	6	7	8	1	2	3	4	5	6	7
	time (min)	340- 350	0.895619	0.4968	0.13886	0.397634	0.392755	0.1863	0.37774	0.13886	0.175645	0.263468	0.51209	0.500666	0.3105	0.263468	-
		330 -340	0.589132	0.397634	0.947915	0.639359	0.439113	0.13886	0.3105	0.47294	0.611614	0.263468	0.362102	0.196377	0.27772	0.589132	0.447809
		320 -330	0.27772	0.334419	0.621	0.750357	0.223905	0.263468	0.3105	0.0878227	0.256045	0.175645	0.13886	0.196377	0.0621	0.13886	0.13886
		310 -320	0.7452	0.3105	0.37774	0.562339	0.397634	0.3105	0.2484	0.3726	0.256045	0.397634	0.0878227	0.223905	0.1863	0.316649	0.362102
		300 - 310	0.4347	0.316649	0.334419	0.447809	0.633298	0.1863	0.256045	0.416579	0.3105	0.13886	0.1242	0.256045	0.196377	0.263468	0.316649
		290 - 300	0.58585	0.27772	0.316649	0.828517	0.13886	0.439113	0.175645	0.452095	0.392755	0.530583	0.2484	0.0621	0.1242	0.223905	0.828517
		280 - 290	0.452095	0.223905	0.3726	0.316649	0.196377	0.392755	0.0878227	0.1863	0.13886	0.223905	0.1242	0.1242	0.1863	0.0621	0
		270 - 280	0.27772	0.13886	0.58585	0.316649	0.562339	0.708049	0.3105	0.416579	0.175645	0.263468	0.3105	0.572534	0.397634	0.316649	0.196377
		260 - 270	0.362102	0.392755	0.3726	0.223905	0.263468	0.485017	0.485017	0.1242	0.175645	0.3105	0.452095	0.485017	0.4347	0.397634	0.485017
		250 - 260	0.263468	0.223905	0.439113	0.334419	0.397634	0.447809	0.3105	0.530583	0.3726	0.196377	0.175645	0.27772	0.1863	0.27772	0.27772
		240 - 250	1.19452	0.316649	0.555439	0.13886	0.3105	0.1863	0.0878227	0.392755	0	0.223905	0.0621	0.223905	0.223905	0.263468	0.175645
		230 - 240	0.175645	0.263468	0.0621	0.790404	0.223905	0.351291	0.223905	0.530583	0.334419	0.256045	0.392755	0.530583	0.621	0.668837	0.316649
		220 - 230	0.708049	0.1242	0.555439	0.27772	0.196377	0.196377	0.196377	0.316649	0.256045	0	0.13886	0.13886	0.256045	0.256045	0.256045
		210 - 220	0.27772	0.223905	0.334419	0.362102	0.0621	0.0621	0.196377	0.0621	0.223905	0.334419	0.0621	0.223905	0.439113	0.1242	0.3105
		200 - 210	0.196377	0.0621	0.316649	0.694299	0.27772	0.889137	0	0.1242	0.439113	0.416579	0.256045	0.256045	0.37774	0.263468	0.13886
		190 - 200	0.3105	0.196377	0.196377	0.175645	0.175645	0.452095	0.256045	0.416579	0.562339	0.3105	0.13886	0.13886	0.27772	0.256045	0.223905
		180 - 190	0.530583	0.0878227	0.397634	0.2484	0.1863	0.196377	0.223905	0.1863	0.0621	0.0621	0.196377	0.223905	0.196377	0.256045	0.2484
		170 - 180	0.694299	0.37774	0.0878227	0.256045	0.416579	0.485017	0.452095	0.13886	0.196377	0.0878227	0.13886	0.196377	0.223905	0.2484	0.1242
		160 - 170	0.83547	0.0878227	0.2484	0.392755	0.555439	0.223905	0.530583	0.1863	0.27772	0.13886	0.0621	0.447809	0.13886	0.175645	0.3726
		150 - 160	0.362102	0.223905	0.500666	0.392755	0.0878227	0.392755	0.439113	0.3105	0.0878227	0.316649	0.1863	0.13886	0.47294	0.3105	0.27772
		140 - 150	0.500666	0.196377	0.316649	0.13886	0.223905	0.671714	0.316649	0.3105	0.196377	0.1242	0.2484	0.1242	0.2484	0.2484	0.27772
		130 - 140	0.671714	0.4968	0.1242	0.196377	0.500666	0.47294	1.04099	0.256045	0.0878227	0.175645	0.2484	0.13886	0.1242	0.13886	0.196377
		120 - 130	0.694299	0.1863	0.256045	0.572534	0.334419	0.196377	0.572534	0.27772	0.13886	0	0.13886	0.51209	0.439113	0.316649	0.439113
		110 - 120	0.530583	0.611614	0.3105	0.1863	0.439113	0.175645	0.2484	0.51209	0.447809	0.51209	0.334419	0.3105	0.0878227	0.196377	0.223905
		100 - 110	0.878227	0.1242	0.2484	0.256045	0.334419	0.334419	0.439113	0.439113	0.1863	0.0878227	0.196377	0.13886	0.223905	0.0878227	0.2484
		90 -100	1.05752	0.13886	0.2484	0.648343	0.351291	0.196377	0.334419	0	0.196377	0.27772	0.27772	0.316649	0.316649	0.439113	0.13886
		80 - 90	0.58585	0.416579	0.555439	0.196377	0.362102	0.439113	0.223905	0.572534	1.4079	0.452095	0.439113	0.223905	0.708049	0.2484	0.47294
		70 - 80	0.223905	0.362102	0.452095	0.223905	0.13886	0.47294	0.263468	0.37774	0.639359	0.0878227	0.196377	0.27772	0	0.439113	0.3105
		60 - 70	0.485017	0.3105	0.447809	0.392755	0.2484	0.611614	0.439113	0.500666	0.392755	0.316649	0.196377	0.316649	0.362102	0.1242	0.13886
		50 - 60	0.1863	0.263468	0.447809	0.500666	0.263468	0.3105	0.3726	0.500666	0.256045	0.3726	0	0.2484	0.334419	0.3105	0.530583
		40 - 50	0.3105	0.572534	0.534204	0.2484	0.447809	0.633298	0.660132	0.439113	0.175645	0.47294	0.351291	0.263468	0.223905	0.2484	0.397634
		30- 40	0.223905	0.572534	0.256045	0.500666	0.611614	0.27772	0.9936	0.0621	0.3105	0.58585	0.648343	0.362102	0.27772	0.648343	0.671714
		20 -30	0.175645	1.03355	0.263468	-	0.633298	0.316649	0.256045	0.175645	0.3105	0.27772	0.263468	0.256045	0.362102	0.196377	0.3105
		-20	0.624097	0.334419	0.500666	-	-	0.611614	0.2484	0.362102	0.256045	0.572534	0.0878227	0.13886	0.534204	0.58585	0.614759
	Two- way ANOVA
	Source of Variation		% of total variation	P value	P value summary	Significant?
	Interaction		6.399	0.32	ns	No
	Time		11.81	0.0008	***	Yes
	Cell Type		5.355	<0.0001	****	Yes
	ANOVA table		SS	DF	MS	F (DFn, DFd)		P value
	Interaction		1.215	33	0.03681	F (33, 438) = 1.105		P=0.3200
	Time		2.242	33	0.06792	F (33, 438) = 2.038		P=0.0008
	Cell Type		1.017	1	1.017	F (1, 438) = 30.5		P<0.0001
	Residual		14.6	438	0.03333
			Control (WD39)	CHARGE (CH1#25)
	Number of values		34	34
	Minimum		0.1976	0.1228
	25% Percentile		0.3327	0.2037
	Median		0.3774	0.2757
	75% Percentile		0.4148	0.3236
	Maximum		0.4919	0.5646
	Mean		0.3711	0.2811
	Std. Deviation		0.064	0.1001
	Std. Error of Mean		0.01098	0.01717
	Lower 95% CI of mean		0.3487	0.2462
	Upper 95% CI of mean		0.3934	0.3161

## Sheet: embryo2
	Embryo #2
	Cell velocity (μm/min)		Control (WD39)									CHARGE (CH1#25)
			#1	#2	#3	#4	#5	#6	#7	#8	#9	#1	#2	#3	#4	#5	#6	#7	#8
	time (min)	380 - 400	0.474342	0.180278	0.781025	0.111803	0.447214	0.585235	0.570088	1.52971	0.540833	-	0.88459	0.320156	0.206155	0.206155	0	0.180278	0.180278
		360 - 380	0.180278	0.403113	0.364005	0.3	0.158114	0.05	1.05475	1.12361	0.492443	-	0.316228	0.212132	0.360555	0.158114	0.15	0.05	0.1
		340 - 360	0.353553	1.09659	0.570088	0.158114	0.403113	0.430116	0.776209	0.304138	0.608276	-	0.25	0.206155	0.180278	0	0.111803	0.492443	0.364005
		320 - 340	0.390512	0.728011	0.35	0.180278	0.403113	0.2	0.254951	0.60208	0.254951	-	0.269258	0.05	0.05	0.206155	0.1	0.223607	0.206155
		300 - 320	0.364005	0.180278	0.353553	0.316228	0.430116	0.403113	1.47733	0.570088	0.403113	0.522015	0.223607	0.320156	0.223607	0.15	0.0707107	0.2	0.223607
		280 - 300	0.111803	0.986154	0.1	0.0707107	0.111803	0.390512	0.552268	0.25	0.0707107	0.60208	0.180278	0.304138	0.180278	0.380789	0.1	0.05	0.291548
		260 - 280	0.180278	0.15	0.304138	0.158114	0.223607	0.254951	1.44309	0.111803	0.353553	0.223607	0.776209	0.254951	0.25	0.806226	0.3	0.452769	0.05
		240 - 260	0.111803	0.95	0.180278	0.15	0.15	0.316228	0.502494	0.111803	0.05	0.403113	0.4272	0.2	0.33541	0.304138	0.158114	0.15	0.502494
		220 - 240	0.585235	1.36565	0.25	0.111803	0.514782	0.360555	0.855862	-	0	0.212132	1.11018	0.304138	0.223607	0.360555	0.223607	0.254951	0.254951
		200 - 220	0.4272	0.72111	0.460977	0.254951	0.390512	0.353553	0.111803	-	0.65	1.32004	0.67082	0.25	0.3	0.694622	0.360555	0.390512	0.320156
		180 - 200	0.316228	0.848528	0.72111	0.390512	0.25	0.304138	0.763217	-	0.680074	0.474342	0.531507	0.304138	0.254951	0.360555	0.0707107	0.158114	0.25
		160 - 180	0.65192	0.254951	0.460977	0.316228	0.4272	0.531507	0.696419	-	0.35	0.111803	1.53379	0.514782	0.206155	0.570088	0.4272	0.353553	0.25
		140 - 160	0.111803	0.223607	0.364005	0.33541	0.180278	0.33541	0.430116	-	0.452769	0.1	0.667083	0.65	0.158114	0.223607	0.2	0.206155	0.254951
		120 - 140	0.254951	0.353553	0.1	0.522015	0.353553	0.531507	0.25	-	0.206155	0.492443	0.559017	0.886002	0.4	0.223607	0.353553	0.141421	0.3
		100 - 120	0.282843	0.781025	0.3	0.390512	0.320156	0.460977	0.832166	-	0.212132	0.111803	0.304138	0	0.111803	0.111803	0.291548	0.1	0.1
		80 - 100	0.364005	0.269258	0.320156	0.158114	0.380789	0.4272	0.158114	-	0.291548	0.4272	0.206155	0.158114	0.282843	0.540833	0.206155	0.05	0.0707107
		60 - 80	0.304138	0.531507	0.206155	0.304138	0.35	0.492443	0.254951	-	0.25	0.223607	0.890225	0.540833	0.492443	-	0.25	0.320156	0.360555
		40 - 60	0.471699	0.494975	0.35	0.25	0.412311	1.42302	0.206155	-	0.452769	0.502494	-	0.25	0.430116	-	0.269258	0.158114	0.180278
		20 - 40	0.316228	0.667083	0.316228	0.180278	0.180278	0.254951	0.25	-	-	0.33541	-	0.25	0.269258	-	0.111803	0.111803	0.282843
		0 - 20	0	0.304138	0.111803	0.141421	0.158114	0.158114	0.412311	-	-	0.522015	-	0.180278	0.180278	-	0.111803	0.15	0.111803
	Two- way ANOVA
	Source of Variation		% of total variation	P value	P value summary	Significant?
	Interaction		7.586	0.1491	ns	No
	Time		7.85	0.1247	ns	No
	Cell Type		3.263	0.001	***	Yes
	ANOVA table		SS	DF	MS	F (DFn, DFd)		P value
	Interaction		1.699	19	0.08942	F (19, 275) = 1.355		P=0.1491
	Time		1.758	19	0.09252	F (19, 275) = 1.402		P=0.1247
	Cell Type		0.7308	1	0.7308	F (1, 275) = 11.07		P=0.0010
	Residual		18.15	275	0.066
			Control (WD39)	CHARGE (CH1#25)
	Number of values		20	20
	Minimum		0.1837	0.1414
	25% Percentile		0.3055	0.2274
	Median		0.3975	0.2904
	75% Percentile		0.5041	0.3839
	Maximum		0.5801	0.5383
	Mean		0.3995	0.3026
	Std. Deviation		0.108	0.109
	Std. Error of Mean		0.02415	0.02436
	Lower 95% CI of mean		0.349	0.2516
	Upper 95% CI of mean		0.4501	0.3536

## Sheet: embryo#3
	Embryo #3
	Cell velocity (μm/min)		Control (WD39)										CHARGE (CH1#25)
			#1	#2	#3	#4	#5	#6	#7	#8	#9	#10	#1	#2	#3	#4	#5	#6	#7	#8	#9	#10
	time (min)	360 - 380	0.291548	0.158114	0.282843	0.25	0.158114	0.158114	0.111803	0.0707107	0.25	0.141421	0.460977	0.813941	0.180278	0.0707107	0.403113	0.141421	0.316228	0.180278	0.291548	0.1
		340 - 360	0.254951	0.180278	0.353553	0.180278	0.111803	0.180278	0.1	0.206155	0.15	0.111803	0.206155	0.05	0.05	0.380789	0.604152	0.269258	0.2	0.269258	0.212132	0.111803
		320 - 340	0.141421	0.223607	0.15	0.180278	0.3	0.316228	0.15	0	0.180278	0.269258	0.2	0.25	0.158114	0.390512	0.390512	0.1	0.206155	0.158114	0.206155	0.254951
		300 - 320	0.111803	0.25	0.304138	0.316228	0.05	0.180278	0.158114	0.111803	0.0707107	0.0707107	0.403113	0.05	0.1	0.0707107	0.206155	0.141421	0.141421	0.269258	0.180278	0.0707107
		280 - 300	0.390512	0.565685	0.0707107	0.141421	0.25	0.05	0.111803	0.15	0.111803	0.05	-	0.206155	0.05	0.212132	0.316228	0.353553	0.111803	0.05	0.353553	0.223607
		260 - 280	0.141421	0	0.460977	0.223607	0.412311	0.212132	0.111803	0.291548	0.254951	0.492443	-	0.206155	0.223607	0.0707107	0.158114	0.111803	0.316228	0.360555	0.320156	0.223607
		240 - 260	0.610328	0.180278	0.269258	0.390512	0.254951	0.158114	0.158114	0.364005	0.206155	0.25	-	0.35	0.25	0.1	0.180278	0.206155	0.316228	0.390512	0.304138	0.0707107
		220 - 240	0.05	0.1	0.282843	0.206155	0.223607	0.180278	0.111803	0.05	0.1	0.474342	-	0.291548	0.05	0.15	0.15	0.15	0.25	0.304138	0.141421	0.111803
		200 - 220	0.269258	0.1	0.0707107	0.212132	0.158114	0	0.3	0.111803	0.223607	0.111803	-	0.25	0.0707107	0.25	0.304138	0.412311	0.0707107	0.111803	0.291548	0.1
		180 - 200	0.111803	0.25	0.304138	0.412311	0.15	0.111803	0.25	0.2	0.316228	0.1	-	0.180278	0.141421	0.316228	0.05	0.380789	0.254951	0.111803	0.158114	0.25
		160 - 180	0.111803	0.206155	0.206155	0.269258	0.360555	0.223607	0.111803	0.05	0.304138	0.180278	-	0.320156	0.223607	0.390512	0.111803	0.353553	0.304138	0.269258	0.460977	0.223607
		140 - 160	0.111803	0.4272	0.452769	0.471699	0.111803	0.180278	0.158114	0.403113	-	0.304138	-	-	0.158114	0.180278	0.25	0.223607	0.304138	0.3	0.25	0.15
		120 - 140	0.412311	0.715891	0.0707107	0.4272	0.3	0.180278	0.360555	0.360555	-	0.223607	-	-	0.15	0.25	0.180278	0.33541	0.15	0.158114	0.33541	0.25
		100 - 120	0	0.403113	0.1	0.111803	0.254951	0.403113	0.2	0.1	-	0.0707107	-	-	0.158114	0.223607	0.15	0.412311	0.0707107	-	0.206155	0.0707107
		80 - 100	0.25	0.15	0.291548	0.5	0.254951	0.304138	0.25	0.353553	-	0.2	-	-	0.291548	0.45	0.15	0.45	0.412311	-	0.111803	0.460977
		60 - 80	0.360555	0.608276	0.570088	0.360555	0.364005	0.552268	0.494975	0.777817	-	0.364005	-	-	0.316228	0.269258	0.254951	0.5	0.522015	-	0.25	0.474342
		40 - 60	0.3	0.111803	0.390512	0.33541	-	0.254951	0.65	0.3	-	0.212132	-	-	0.471699	0.3	0.15	0.502494	0.1	-	0.403113	0.447214
		20 - 40	0.471699	0.0707107	0.604152	0.15	-	0.364005	0.552268	-	-	0.412311	-	-	0.206155	0.738241	0.320156	0.180278	0.316228	-	0.158114	0.353553
		0 - 20	0.291548	0.141421	0.212132	0.254951	-	0.1	0.05	-	-	0.3	-	-	0.0707107	0.316228	0.05	0.364005	0.158114	-	0.33541	0.223607
	Two- way ANOVA
	Source of Variation		% of total variation	P value	P value summary	Significant?
	Interaction		4.5	0.446	ns	No
	Time		20.44	<0.0001	****	Yes
	Cell Type		0.000283	0.973	ns	No
	ANOVA table		SS	DF	MS	F (DFn, DFd)		P value
	Interaction		0.3071	18	0.01706	F (18, 300) = 1.012		P=0.4460
	Time		1.395	18	0.07748	F (18, 300) = 4.595		P<0.0001
	Cell Type		1.931e-05	1	1.931e-05	F (1, 300) = 0.001145		P=0.9730
	Residual		5.058	300	0.01686
			Control (WD39)	CHARGE (CH1#25)
	Number of values		19	19
	Minimum		0.1557	0.1633
	25% Percentile		0.1829	0.2068
	Median		0.2024	0.227
	75% Percentile		0.2912	0.2958
	Maximum		0.4947	0.3695
	Mean		0.247	0.2475
	Std. Deviation		0.08834	0.06008
	Std. Error of Mean		0.02027	0.01378
	Lower 95% CI of mean		0.2044	0.2185
	Upper 95% CI of mean		0.2896	0.2764

## Sheet: embryo #4
	Embryo #4
	Cell velocity (μm/min)		Control (WD39)										CHARGE (CH1#25)
			#1	#2	#3	#4	#5	#6	#7	#8	#9	#10	#1	#2	#3	#4	#5	#6	#7	#8	#9	#10	#11	#12	#13	#14
	time (min)	340 - 360	0.437241	0.298614	0.211565	0.264363	0.241493	0.182182	0.0150282	0.165361	0.125106	-	0.175645	0.351291	0.256045	0.2484	0.526936	0.416579	-	-	-	0.611614	0.555439	0.27772	0.263468	0.0621
		320 - 340	0.352598	0.148607	0.595586	0.375027	0.189935	0.326309	0.295289	0.252027	0.442292	-	0.660132	0.3105	0.0621	0.3105	0.530583	0.639359	-	-	-	0.668837	0.2484	0.351291	0.175645	0.0878227
		300 - 320	1.14135	0.481323	0.87008	0.481323	0.643011	0.570667	0.419819	0.483833	0.433379	-	0.4347	0.2484	0.3105	0.256045	0.351291	0.334419	-	-	-	0.439113	0.196377	0.256045	0.13886	0.175645
		280 - 300	0.338844	0.414261	0.47387	0.328863	0.321846	0.271004	0.10503	0.338844	0.278028	-	0.175645	0.809685	0.316649	0.223905	0.392755	0.13886	-	-	-	0.37774	0.1242	0.1863	0.223905	0.0621
		260 - 280	0.283343	0.314303	0.61921	0.22915	0.632098	0.394783	0.310563	0.0835055	0.262134	-	0.1242	0.526936	0.1242	0.3105	0.27772	0.196377	0.223905	-	-	0.175645	0.1242	0.13886	0.0878227	0.196377
		240 - 260	0.976504	0.561572	0.657164	0.252223	0.169229	0.424404	0.605009	0.113767	0.419192	-	0.439113	0.530583	0.1863	0.256045	0.27772	0.3105	0.452095	-	-	0.196377	0.3105	0.334419	0.3726	0.4968
		220 - 240	0.363347	0.134976	0.3542	0.35743	0.331094	0.389928	0.182306	0.247078	0.634917	-	0.13886	0.13886	0.416579	0.0621	0.589132	0.3105	0.13886	0.13886	-	0.223905	0.397634	0.196377	0.175645	0.0621
		200 - 220	0.618447	0.424119	0.132777	0.12549	0.541929	0.12549	0.349196	0.0778491	0.547282	0.621182	0.256045	0.1242	0.196377	0.196377	0.196377	0.0878227	0.13886	0.223905	0.334419	0.256045	0.1242	0.0621	0.223905	0.27772
		180 - 200	0.362848	0.398313	0.563204	0.317502	0.563204	0.373469	0.439974	0.683969	0.932196	0.587476	0.485017	0.611614	0.452095	0.452095	0.13886	0.27772	0.13886	0.397634	0.724204	0.1242	0.485017	0.0878227	0.27772	0.0878227
		160 - 180	0.615713	0.146856	0.325362	0.231346	0.258342	0.186512	0.47938	0.445437	0.67422	0.655579	0.13886	0.223905	0.27772	0.13886	0.13886	0.624097	0.1863	0.392755	0.889137	0.223905	0.3105	0.3105	0.351291	0.223905
		140 - 160	0.54685	0.428233	0.516032	0.388088	0.467019	0.525312	0.618109	0.448063	1.10484	0.45882	0.3105	0.196377	0.0878227	0.0621	0.439113	0.13886	0.3105	0.223905	0.27772	0.392755	0.1242	0.175645	0.0621	0.0621
		120 - 140	0.57989	0.541981	0.32353	0.321425	0.481594	0.374861	0.446785	0.458306	0.454198	0.141776	0.196377	0.3105	0.1863	0.13886	0.27772	0.555439	0.223905	0.2484	0.621	0.223905	0.316649	0.13886	0.572534	0.196377
		100 - 120	0.819097	0.401721	0.257839	0.382039	0.819097	0.510034	0.461178	0.425043	0.187446	0.157423	0.316649	0.256045	0.263468	0.37774	0.175645	0.362102	0.316649	0.316649	0.633298	0.316649	0.1863	0.175645	0.256045	0.624097
		80 - 100	0.416635	0.589093	0.452061	0.8694	0.5589	0.392716	0.416524	0.452061	0.708016	0.558977	0.3105	0.4968	0.263468	0.196377	0.416579	0.27772	0.844651	0.37774	0.3105	0.334419	0.500666	0.397634	0.51209	0.3105
		60 - 80	0.761847	0.504715	0.641633	0.260566	0.837327	0.559609	1.005	1.45081	0.382334	0.186915	0.196377	0.3105	0.256045	0.334419	0.175645	1.1799	0.223905	0.256045	0.534204	0.316649	0.2484	0.175645	0.0621	0.1863
		40 - 60	0.562089	0.366058	0.250002	0.595989	0.468544	0.366058	0.585906	0.621332	0.562398	0.589957	0.263468	0.416579	-	0.611614	0.316649	-	0.1863	0.397634	0.196377	0.439113	0.334419	0.1863	0.534204	0.334419
		20 - 40	0.106998	0.21484	0.248995	0.310976	0.265602	0.100723	0.310976	0.45712	0.123714	0.269806	0.223905	0.624097	-	0.2484	0.526936	-	0.589132	0.3105	0.27772	0.263468	0.621	0.362102	0.452095	0
		0 - 20	0.374983	0.527967	0.583482	0.636917	0.183505	0.431905	0.745929	0.500327	0.245606	0.835579	0.263468	0.334419	-	0.397634	0.13886	-	0.13886	0.485017	0.6831	0.1863	0.27772	0.0878227	0.13886	0.196377
	Two- way ANOVA
	Source of Variation		% of total variation	P value	P value summary	Significant?
	Interaction		9.882	<0.0001	****	Yes
	Time		10.45	<0.0001	****	Yes
	Cell Type		9.302	<0.0001	****	Yes
	ANOVA table		SS	DF	MS	F (DFn, DFd)		P value
	Interaction		1.701	17	0.1001	F (17, 366) = 2.998		P<0.0001
	Time		1.798	17	0.1058	F (17, 366) = 3.169		P<0.0001
	Cell Type		1.601	1	1.601	F (1, 366) = 47.97		P<0.0001
	Residual		12.22	366	0.03337
			Control (WD39)	CHARGE (CH1#25)
	Number of values		18	18
	Minimum		0.2157	0.1927
	25% Percentile		0.3323	0.2642
	Median		0.4273	0.3174
	75% Percentile		0.527	0.348
	Maximum		0.6591	0.3964
	Mean		0.4308	0.303
	Std. Deviation		0.1236	0.06125
	Std. Error of Mean		0.02914	0.01444
	Lower 95% CI of mean		0.3693	0.2725
	Upper 95% CI of mean		0.4923	0.3334

## Sheet: embryo #5
	Embryo #5
	Cell velocity (μm/min)		Control (WD39)									CHARGE (CH1#25)
			#1	#2	#3	#4	#5	#6	#7	#8	#9	#1	#2	#3	#4	#5	#6	#7	#8	#9
	time (min)	380 - 400	0.452095	0.790404	0.572534	0.51209	0.316649	0.500666	0.334419	0.13886	0.37774	0.3105	0.589132	0.668837	0.90419	0.589132	0.5589	0.555439	0.3726	0.555439
		360 - 380	0.3726	0.4347	0.351291	0.4968	0.500666	0.614759	0.256045	0.572534	0.196377	0.447809	0.27772	0.694299	0.562339	0.47294	0.530583	0.648343	0.0621	0.8073
		340 - 360	0.223905	0.3105	0.2484	0.196377	0.397634	0.416579	0.1863	0.196377	0.263468	0.58585	0.175645	0.13886	0.3726	0.1242	0.13886	0.2484	0.47294	0.639359
		320 - 340	0.13886	0.397634	0.256045	0.223905	0.196377	0.175645	0.27772	0.1863	0.37774	0.526936	0.196377	0.223905	0.175645	0.13886	0.256045	0.1242	0.47294	0.452095
		300 - 320	0.633298	0.37774	0.555439	0.13886	0.500666	0.572534	0.397634	0.13886	0.639359	0.7452	0.51209	0.534204	0.439113	0.0878227	0.263468	0.362102	0.362102	0.223905
		280 - 300	0.13886	0.37774	0.0878227	0.334419	0.0621	0.3105	0.3105	0.1242	0.416579	0.83547	0.175645	0.37774	0.223905	0.334419	0.51209	0.263468	0.316649	0.2484
		260 - 280	0.726862	0.27772	0.4347	0.2484	0.1242	0.1242	0.439113	0.555439	0.3105	0.3105	0.3105	0.362102	0.485017	0.1242	0.500666	0.334419	0.0621	0.27772
		240 - 260	0.416579	0.2484	0.3105	0.416579	0.3105	0.351291	0.2484	0.196377	0.5589	0.196377	0.397634	0.2484	0.0621	0.572534	0.37774	0.439113	0.316649	0.316649
		220 - 240	0.256045	0.747783	0.256045	0.13886	0.37774	0.13886	0.175645	0.447809	0.500666	0.439113	0.223905	0.452095	0.27772	0.1242	0.256045	0.37774	0.334419	0.0878227
		200 - 220	0.0878227	0.1863	0.196377	0.37774	0.196377	0.397634	0.452095	0.3105	0.263468	0.13886	0.13886	0.175645	0.439113	0.13886	0.13886	0.397634	0.4347	0.13886
		180 - 200	0.13886	0.485017	0.13886	0.223905	0.316649	0.13886	0.78551	0.58585	0.485017	0.1863	0.1242	0.27772	0.196377	0.13886	0.351291	0.223905	0.1242	0.1863
		160 - 180	0.316649	0.485017	0.13886	0.4347	0.196377	0.256045	0.3105	0.2484	0.51209	0.37774	0.500666	0.13886	0.175645	0.3105	0.196377	0.13886	0.530583	0.316649
		140 - 160	0.223905	0.362102	0.13886	0.196377	0.256045	0.397634	0.51209	0.196377	0.351291	0.263468	0.534204	0.0621	0	0.0878227	0.0878227	0.13886	0.3105	0.0621
		120 - 140	0.13886	0.90419	0.694299	0.1242	0.4347	0.362102	0.47294	0.485017	0.334419	0.747783	0.447809	0.648343	0.3105	0.13886	0.316649	0.47294	0.334419	0.351291
		100 - 120	0.2484	0.621	0.334419	0.8073	0.37774	0.3105	0.500666	0.0621	0.1242	0.1242	0.572534	0.3105	0.589132	0.447809	0.223905	0.37774	0.334419	0.500666
		80 - 100	0.223905	0.316649	0.256045	0.624097	0.3105	0.0621	0.27772	0.316649	0.175645	0.685917	0.530583	0.0878227	0.572534	0.223905	0.175645	0.334419	0.47294	0.416579
		60 - 80	0.37774	0.809685	0.530583	0.256045	0.13886	0.4347	0.392755	0.392755	0.526936	-	0.27772	0.51209	0.351291	0.0621	0.196377	0.13886	0.633298	0.3105
		40 - 60	0.196377	0.500666	0.316649	0.13886	0.263468	0.196377	0.175645	0.555439	0.611614	-	0.27772	0.256045	0.27772	0.90419	0.916896	0.334419	0.256045	0.0878227
		20 - 40	0.392755	0.828517	0.485017	0.452095	0.47294	0.334419	0.439113	0.397634	0.3105	-	0.485017	0.500666	0.534204	0.0621	0.0878227	0.439113	0.0878227	0.452095
		0 - 20	0.2484	0.196377	0.223905	0.13886	0.27772	0.1863	0.223905	0.256045	0.263468	-	0.13886	0.13886	0.223905	0.196377	0.13886	0.37774	0.223905	0.416579
	Two- way ANOVA
	Source of Variation		% of total variation	P value	P value summary	Significant?
	Interaction		5.208	0.3484	ns	No
	Time		15.98	<0.0001	****	Yes
	Cell Type		0.04416	0.674	ns	No
	ANOVA table		SS	DF	MS	F (DFn, DFd)		P value
	Interaction		0.6216	19	0.03271	F (19, 316) = 1.101		P=0.3484
	Time		1.908	19	0.1004	F (19, 316) = 3.379		P<0.0001
	Cell Type		0.00527	1	0.00527	F (1, 316) = 0.1773		P=0.6740
	Residual		9.39	316	0.02972
			Control (WD39)	CHARGE (CH1#25)
	Number of values		20	20
	Minimum		0.2239	0.1719
	25% Percentile		0.2769	0.2854
	Median		0.3387	0.3236
	75% Percentile		0.4271	0.3914
	Maximum		0.457	0.5671
	Mean		0.3448	0.3371
	Std. Deviation		0.0752	0.09642
	Std. Error of Mean		0.01682	0.02156
	Lower 95% CI of mean		0.3096	0.2919
	Upper 95% CI of mean		0.38	0.3822

## Sheet: embryo #6
	Embryo #6
	Cell velocity (μm/min)		Control (201B7)								CHARGE (CH2#1)
			#1	#2	#3	#4	#5	#6	#7	#8	#1	#2	#3	#4
	time (min)	380 - 400	0.111803	0.206155	0.943398	0.141421	0.2	0.212132	0.552268	0.2	0.158114	0.180278	0.0707107	0.254951
		360 - 380	0.158114	0.25	0.75	0.15	0.212132	1.06066	0.111803	0.15	1.00499	0.430116	0.141421	0.320156
		340 - 360	0.180278	0.25	0.608276	0.206155	0.403113	0.269258	0.111803	0.304138	0.509902	0.390512	0.158114	0.141421
		320 - 340	0.282843	0.360555	1.45086	0.111803	0.65192	0.111803	0.291548	0.291548	0.141421	0.1	0.1	0.111803
		300 - 320	0.412311	0.304138	0.254951	0.291548	0.360555	0.0707107	0.364005	0.25	0.1	0.111803	0.2	0.206155
		280 - 300	0.158114	0.111803	0.403113	0.2	0.474342	0.707107	0.180278	0.158114	0.35	0.403113	0.316228	0.25
		260 - 280	0.111803	0.15	0.254951	0.4272	0.412311	0.2	0.2	0.158114	0.158114	0.25	0.15	0.1
		240 - 260	0.05	0.460977	0.320156	0.141421	0.254951	0.0707107	0.206155	0.15	0.1	0.180278	0.15	0.0707107
		220 - 240	0.25	0.3	0.509902	0.05	0.05	0.316228	0.180278	0.269258	0	0.180278	0.25	0.111803
		200 - 220	0.304138	0.180278	0.111803	0.158114	0.05	0.320156	0.502494	0.25	0.380789	0.180278	0.5	0.25
		180 - 200	0.158114	0.0707107	0.291548	0.1	0.304138	0.254951	0.206155	0.0707107	0.1	0.254951	0.180278	0.141421
		160 - 180	0.111803	0.5	0.291548	0.180278	0.141421	0.35	0.212132	0.206155	0.141421	0.320156	0.403113	0.291548
		140 - 160	0.158114	0.1	0.636396	0.111803	0.05	0.2	0.269258	0.1	0.269258	0.0707107	0.212132	0.05
		120 - 140	0.390512	0.403113	0.33541	0.05	0.0707107	0.15	0.304138	0.0707107	0.158114	0.111803	0.0707107	0.1
		100 - 120	0.158114	0.15	0.320156	0.158114	0.35	0.180278	0.291548	0.353553	0.111803	0.380789	0.212132	0.141421
		80 - 100	0.254951	0.3	0.403113	0.269258	0.158114	0.0707107	0.15	0.1	0.0707107	0.0707107	0.111803	0.1
		60 - 80	0.158114	0.0707107	0.522015	0.111803	0.223607	0.111803	0.180278	0.1	0.254951	0.141421	0.15	0.223607
		40 - 60	0.25	0.180278	1.59765	0.25	0.269258	0.206155	0.206155	0.0707107	0.206155	0.291548	-	0.304138
		20 - 40	0.206155	0.111803	0.540833	0.269258	0.25	0.254951	0.474342	0.111803	0.111803	0.05	-	0.0707107
		0 - 20	0.0707107	0.390512	0.851469	0.316228	0.111803	0.111803	0.4272	0.180278	0.111803	0.212132	-	0.3
	Two- way ANOVA
	Source of Variation		% of total variation	P value	P value summary	Significant?
	Interaction		5.603	0.813	ns	No
	Time		9.554	0.2611	ns	No
	Cell Type		2.368	0.0184	*	Yes
	ANOVA table		SS	DF	MS	F (DFn, DFd)		P value
	Interaction		0.5396	19	0.0284	F (19, 197) = 0.7034		P=0.8130
	Time		0.9201	19	0.04843	F (19, 197) = 1.199		P=0.2611
	Cell Type		0.228	1	0.228	F (1, 197) = 5.647		P=0.0184
	Residual		7.954	197	0.04038
			Control (201B7)	CHARGE (CH2#1)
	Number of values		20	20
	Minimum		0.182	0.0775
	25% Percentile		0.2154	0.1278
	Median		0.2472	0.1676
	75% Percentile		0.3054	0.2836
	Maximum		0.4441	0.4742
	Mean		0.2692	0.2027
	Std. Deviation		0.06814	0.1004
	Std. Error of Mean		0.01524	0.02245
	Lower 95% CI of mean		0.2373	0.1557
	Upper 95% CI of mean		0.3011	0.2497

## Sheet: embryo #7
	Embryo #7
	Cell velocity (μm/min)		Control (201B7)							CHARGE (CH1#25)
			#1	#2	#3	#4	#5	#6	#7	#1	#2	#3	#4	#5	#6	#7	#8	#9
	time (min)	400 -420	0.412311	0.180278	0.6	0.111803	0.180278	0.180278	0.360555	0.05	0.212132	0.158114	0.15	-	-	0.158114	-	-
		380 - 400	0.291548	0.806226	0.353553	0.158114	0.180278	0.05	0.180278	0.111803	0.1	0.15	0.0707107	0.269258	0.0707107	0.25	-	-
		360 - 380	0.0707107	0.3	0.380789	0.25	0.111803	0.0707107	0.206155	0	0.141421	0.111803	0.158114	0.1	0.206155	0.223607	0.3	-
		340 - 360	0.141421	0.212132	0.05	0	0.158114	0.1	0.1	0.05	0.223607	0.0707107	0.111803	0.1	0.0707107	0.223607	0.2	-
		320 - 340	0.15	0.254951	0.25	0.111803	0.05	0.111803	0.111803	0.316228	0.158114	0.2	0.0707107	0.254951	0.206155	0.05	0.0707107	-
		300 - 320	0.1	0.5	0.25	0.206155	0.2	0.206155	0.223607	0.0707107	0.1	0.0707107	0.0707107	0.111803	0.05	0	0.141421	-
		280 - 300	0.320156	0.15	0.269258	0.0707107	0.269258	0.05	0.2	0.141421	0.0707107	0.141421	0.223607	0.4272	0.360555	0.0707107	0.111803	-
		260 - 280	0.15	0.15	0.223607	0.05	0.05	0.180278	0.25	0.111803	0.254951	0.111803	0.15	0.223607	0.212132	0.1	0.158114	-
		240 - 260	0.212132	0.364005	0.05	0.269258	0.111803	0.0707107	0.353553	0.141421	0.05	0.206155	0.0707107	0.25	0.05	0.05	0.141421	-
		220 - 240	0.254951	0.180278	0.320156	0.158114	0.452769	0.141421	0.282843	0.05	0.254951	0.291548	0.05	0.111803	0.05	0.05	0.111803	-
		200 - 220	0.05	0.111803	0.559017	0.353553	0.141421	0.25	0.223607	0.141421	0	0.141421	0.05	0.269258	0.111803	0.158114	0.111803	-
		180 - 200	0.158114	0.180278	0.180278	0.15	0.0707107	0.05	0.180278	0.0707107	0.223607	0.141421	0.158114	0.380789	0.05	0.0707107	0.1	0.206155
		160 - 180	0.25	0.15	0.1	0.158114	0.2	0.158114	0.254951	0.05	0.360555	0.657647	0.158114	0.701783	0.111803	0.223607	0.111803	0.269258
		140 - 160	0.291548	0.0707107	0.380789	0	0.316228	0.390512	0.33541	0.254951	0.2	0.180278	0.180278	0.55	0.282843	0.158114	0.111803	0.254951
		120 - 140	0.15	0.111803	0.206155	0.0707107	0.180278	0.269258	0.390512	0.412311	0.15	0.25	0.15	0.269258	0.223607	0.111803	0.111803	0.111803
		100 - 120	0.111803	0.141421	0.585235	0.206155	0.111803	0.1	0.514782	0.158114	0.447214	0.05	0.1	0.316228	0.180278	0.15	0.2	0.180278
		80 - 100	0.2	0.111803	0.111803	0.254951	0.223607	0.180278	0.430116	0.141421	0.212132	0.15	0.223607	0.158114	0.206155	0.05	0.111803	0.291548
		60 - 80	0.158114	0.0707107	0.158114	0.316228	0.158114	0.0707107	0.33541	0.0707107	0.1	0.111803	0.15	0.206155	0.111803	0.158114	0.111803	0.206155
		40 - 60	0.632456	0.15	0.05	0.1	0.269258	0.141421	0.212132	0.0707107	0.223607	0.15	0.141421	0.158114	0.180278	0.380789	0.33541	0.0707107
		20 - 40	0.223607	0.158114	0.111803	0.111803	0	0.111803	0.158114	0.1	0.403113	0.180278	0.2	0.2	0.158114	0.111803	0	0.1
		0 - 20	0.158114	0.05	0.45	0.1	0.111803	0.05	0.403113	0.509902	0	0.206155	0.111803	0.2	0.223607	0.2	0.269258	0.304138
	Two- way ANOVA
	Source of Variation		% of total variation	P value	P value summary	Significant?
	Interaction		7.896	0.159	ns	No
	Time		6.936	0.2816	ns	No
	Cell Type		2.08	0.0086	**	Yes
	ANOVA table		SS	DF	MS	F (DFn, DFd)		P value
	Interaction		0.3921	20	0.0196	F (20, 279) = 1.33		P=0.1590
	Time		0.3444	20	0.01722	F (20, 279) = 1.168		P=0.2816
	Cell Type		0.1033	1	0.1033	F (1, 279) = 7.004		P=0.0086
	Residual		4.113	279	0.01474
			Control (201B7)	CHARGE (CH1#25)
	Number of values		21	21
	Minimum		0.1088	0.07692
	25% Percentile		0.1658	0.1338
	Median		0.1986	0.1615
	75% Percentile		0.2472	0.1957
	Maximum		0.2894	0.2938
	Mean		0.2036	0.1674
	Std. Deviation		0.05118	0.04796
	Std. Error of Mean		0.01117	0.01047
	Lower 95% CI of mean		0.1803	0.1456
	Upper 95% CI of mean		0.2269	0.1893

## Sheet: embryo #8
	Embryo #8
	Cell velocity (μm/min)		Control (201B7)										CHARGE (CH1#25)
			#1	#2	#3	#4	#5	#6	#7	#8	#9	#10	#1	#2	#3	#4	#5	#6	#7	#8
	time (min)	380 - 400	0	0.223905	0.534204	0.1863	0.3726	0.223905	0.562339	0.37774	-	0.316649	0.304138	0.158114	0.111803	0.141421	0.254951	0.223607	0.111803	0.1
		360 - 380	0.196377	0.27772	0.223905	0.223905	0.3105	0.1242	0.196377	0.0621	0.3105	0.1242	0.291548	0.212132	0.291548	0.320156	0.1	0.111803	0.141421	0.223607
		340 - 360	0.175645	0.2484	0.3105	0.0878227	0.1863	0.397634	0.316649	0.2484	0.27772	0.0621	0.0707107	0.111803	0.05	0.2	0.15	0.158114	0.180278	0.111803
		320 - 340	0.175645	0.0621	0.175645	0.13886	0.13886	0.27772	0.3105	0.223905	0.3105	0.13886	0.15	0.1	0.111803	0.180278	0.158114	0.15	0.180278	0.158114
		300 - 320	0.2484	0.0621	0.196377	0.0878227	0.0878227	0.223905	0.263468	0.0878227	0.1863	0.13886	0.158114	0.2	0.364005	0.111803	0.25	0.1	0.111803	0.158114
		280 - 300	0.316649	0.223905	0.416579	0.0878227	0	0.1242	0.175645	0.0621	0.530583	0.27772	0.111803	0.0707107	0.05	0.141421	0.2	0.1	0.158114	0.15
		260 - 280	0.196377	0.0878227	0.316649	0.2484	0.3105	0.223905	0.27772	0.27772	0.223905	0.2484	0.291548	0.25	0.269258	0.390512	0.223607	0.320156	0.25	0.364005
		240 - 260	0.223905	0.397634	0.534204	0.334419	0.500666	0.500666	0.316649	0.392755	0.621	0.562339	0.0707107	0	0.158114	0.223607	0.1	0.180278	0.1	0.05
		220 - 240	0.362102	0.196377	0.13886	0.13886	0.13886	0.13886	0.13886	0.223905	0.175645	0.13886	0.05	0.141421	0.158114	0.180278	0.380789	0.158114	0.111803	0.180278
		200 - 220	0.223905	0.196377	0	0.397634	0.3105	0	0.13886	0.0621	0	0.37774	0.0707107	0.180278	0.1	0.158114	0.3	0.111803	0.15	0.141421
		180 - 200	0.175645	0.256045	0.196377	0.392755	0.0878227	0.3105	0.13886	0.223905	0.256045	0.3105	0.212132	0.223607	0.05	0.158114	0.223607	0.05	0.254951	0.212132
		160 - 180	0.13886	0.27772	0.0621	0	0.0621	0.13886	0.3726	0.1242	0.416579	0.196377	0.0707107	0.141421	0.223607	0.269258	0.05	0.2	0.1	0.282843
		140 - 160	0.0621	0.223905	0.3105	0.1863	0.223905	0.196377	0	0.256045	0.223905	0.223905	0.111803	0.0707107	0	0.111803	0.05	0.0707107	0	0.1
		120 - 140	0.452095	0.13886	0.175645	0.175645	0.0878227	0.175645	0.0878227	0.13886	0.13886	0.256045	0.25	0.2	0.158114	0.206155	0.838153	0.212132	0	0.4
		100 - 120	0.256045	0.13886	0.256045	0.51209	0.13886	0.1242	0.0878227	0.3105	0.3105	0.263468	0.141421	0.141421	0.05	0.141421	0.0707107	0.111803	0.304138	0.05
		80 - 100	0.351291	0	0.3105	0.263468	0.13886	0.362102	0.397634	0.13886	0	0.256045	0.0707107	0	0.15	0.291548	0.1	0.05	0.0707107	0.111803
		60 - 80	0.362102	0.0878227	0.0878227	0.13886	0.13886	0.37774	0.256045	0.256045	0.256045	0.452095	0.141421	0.05	0.15	0.0707107	0.0707107	0.111803	0.15	0.05
		40 - 60	0.447809	0.1863	0.0878227	0.2484	0.13886	0.0878227	0.0878227	0	0.3105	0.1863	0.158114	0.158114	0.05	0.2	0.111803	0	0.111803	0.380789
		20 - 40	-	0.196377	0.2484	0.37774	0.0878227	0.1242	0.256045	0.1863	0.263468	0.0621	0.05	0.141421	0.15	0.0707107	0.05	0.05	0.141421	0.111803
		0 - 20	-	0.0621	0.175645	0.397634	0.0878227	0.0621	0.0878227	-	0.3105	0.263468	0.05	0.15	0.111803	0.452769	0.254951	0	0.180278	0.1
	Two- way ANOVA
	Source of Variation		% of total variation	P value	P value summary	Significant?
	Interaction		13.24	<0.0001	****	Yes
	Time		9.527	0.0021	**	Yes
	Cell Type		6.791	<0.0001	****	Yes
	ANOVA table		SS	DF	MS	F (DFn, DFd)		P value
	Interaction		0.704	19	0.03705	F (19, 316) = 3.146		P<0.0001
	Time		0.5065	19	0.02666	F (19, 316) = 2.263		P=0.0021
	Cell Type		0.361	1	0.361	F (1, 316) = 30.65		P<0.0001
	Residual		3.722	316	0.01178
			Control (201B7)	CHARGE (CH1#25)
	Number of values		20	20
	Minimum		0.1583	0.06438
	25% Percentile		0.1796	0.1134
	Median		0.2026	0.1501
	75% Percentile		0.2386	0.1751
	Maximum		0.4384	0.2949
	Mean		0.22	0.156
	Std. Deviation		0.06239	0.05757
	Std. Error of Mean		0.01395	0.01287
	Lower 95% CI of mean		0.1909	0.129
	Upper 95% CI of mean		0.2492	0.1829

## Sheet: embryo #9
	Embryo #9
	Cell velocity (μm/min)		Control (1201C1)									CHARGE (CH2#16)
			#1	#2	#3	#4	#5	#6	#7	#8	#9	#1	#2	#3	#4	#5	#6	#7	#8	#9	#10	#11	#12
	time (min)	380 - 400	0.256045	0.196377	0.3105	0.3105	0.397634	0.2484	0.392755	0.3105	0.0878227	0.175645	0.196377	0.223905	0.416579	0.3105	0.316649	0.256045	0.0878227	0.27772	0.196377	0.572534	0.37774
		360 - 380	0.37774	0.452095	0.530583	0.447809	0.37774	0.3726	0.439113	0.1863	0.316649	0.397634	0.27772	0.4968	0.223905	0.0621	0.452095	0.256045	0.3105	0.58585	0.0621	0.1863	0.447809
		340 - 360	0.0621	0.1863	0.1863	0.1863	0.223905	0.13886	0.0621	0.13886	0.263468	0.1242	0.13886	0.196377	0.0621	0.27772	0.3105	0.0878227	0.13886	0.4347	0.3726	0.13886	0.3105
		320 - 340	0.13886	0.27772	0.3105	0.263468	0.223905	0	0.13886	0.223905	0.47294	0.0621	0.196377	0.196377	0.196377	0.196377	0.13886	0.0878227	0.223905	0.196377	0.196377	0.196377	0.4968
		300 - 320	0.27772	0.485017	0.223905	0.0621	0.256045	0.0878227	0.0621	0.0878227	0.0878227	0.0878227	0.3105	0.0621	0.0621	0.3105	0.447809	0.223905	0.256045	0.0878227	0.1863	0.0621	0.397634
		280 - 300	0.416579	0.660132	0.671714	0.316649	0.316649	0.256045	0.27772	0.351291	0.1242	0.256045	0.223905	0.316649	0.196377	0.334419	0.392755	0.4347	0.13886	0.351291	0.175645	0.256045	0.392755
		260 - 280	0.27772	0.2484	0.534204	0.13886	0.27772	0.223905	0.175645	0.439113	0.0621	0.2484	0.223905	0.37774	0.316649	0.196377	0.3105	0.316649	0.0878227	0.196377	0.196377	0.2484	0.3105
		240 - 260	0.223905	0.3105	0.2484	0.0621	0.223905	0.0878227	0.0878227	0.2484	0.13886	0.1242	0.0878227	0.0878227	0.175645	0.0621	0.256045	0.13886	0.0878227	0.175645	0.27772	0.3105	0.316649
		220 - 240	0.223905	0.0878227	0.862721	0.175645	0.13886	0.13886	0.1242	0.0878227	0.27772	0	0.1242	0.0878227	0.13886	0.13886	0.256045	0.13886	0.13886	0.316649	0.175645	0.2484	0.0621
		200 - 220	0.196377	0.0878227	0.223905	0.263468	0.0878227	0.3105	0.256045	0.27772	0.0878227	0.13886	0.196377	0.0878227	0.223905	0.0878227	0.223905	0.196377	0.0621	0.27772	0.196377	0.13886	0.196377
		180 - 200	0.397634	0.3105	0.2484	0.51209	0.13886	0.1863	0.27772	0.13886	0.1863	0.196377	0.3105	0.196377	0.0621	0.256045	0.223905	0.334419	0.1863	0.3105	0.351291	0.256045	0.196377
		160 - 180	0.256045	0.0878227	0.223905	0.0621	0.196377	0.0621	0	0.0878227	0.1242	0.1242	0.13886	0.27772	0.196377	0.196377	0.0878227	0.0878227	0.0621	0.1863	0.256045	0.196377	0
		140 - 160	0.13886	0.223905	0.3105	0.526936	0.416579	0.27772	0.13886	0.175645	0.3105	0.3105	0.263468	0.256045	0.175645	0.351291	0.3105	0.256045	0.439113	0.196377	0.256045	0.0621	0.196377
		120 - 140	0.13886	0.13886	0.223905	0.334419	0.392755	0.175645	0.1242	0.196377	0.13886	0.0878227	0.0878227	0.1863	0.0878227	0.256045	0.27772	0.27772	0.223905	0.13886	0.334419	0.27772	0.256045
		100 - 120	0.223905	0.263468	0.0878227	0.0621	0.223905	0.13886	0.196377	0.0621	0.2484	0.175645	0.0878227	0.13886	0.175645	0.0878227	0.175645	0.1242	0.196377	0.13886	0.196377	0.1242	0.13886
		80 - 100	0.562339	0.0878227	0.37774	0.223905	0.614759	0.334419	0.316649	0.530583	0.334419	0.439113	0.392755	0.5589	0.500666	0.485017	0.3105	0.392755	0.397634	0.351291	0.1242	0.2484	0.334419
		60 - 80	0.175645	0.316649	0.702581	0.3105	0.397634	0.392755	0.452095	0.439113	0.3105	0.263468	0.256045	0.392755	0.3105	0.3105	0.362102	0.392755	0.452095	0.223905	0.3105	0.316649	0.555439
		40 - 60	0.0878227	0.256045	0.611614	0.1242	0.175645	0.1863	0.351291	0.223905	0.13886	0.316649	0.362102	0.392755	0.1863	0.13886	0.1863	0.13886	0.3726	0.196377	0.3105	0.175645	0.196377
		20 - 40	0.256045	0.27772	0.256045	0.175645	0.3105	0.223905	0.1242	0.196377	0.3105	0.13886	0.27772	0.1863	0.256045	0.1863	0.0621	0.0621	0.37774	0.37774	0.316649	0.223905	0.2484
		0 - 20	0.256045	0.0878227	0.263468	0.196377	0.2484	0.13886	0.13886	0.1242	0.27772	0.196377	0.0621	0.196377	0.196377	0.439113	0.263468	0.13886	0.13886	0.2484	0.13886	0.13886	0.223905
	Two- way ANOVA
	Source of Variation		% of total variation	P value	P value summary	Significant?
	Interaction		1.881	0.9467	ns	No
	Time		27.63	<0.0001	****	Yes
	Cell Type		0.3656	0.161	ns	No
	ANOVA table		SS	DF	MS	F (DFn, DFd)		P value
	Interaction		0.1319	19	0.00694	F (19, 380) = 0.5343		P=0.9467
	Time		1.937	19	0.1019	F (19, 380) = 7.847		P<0.0001
	Cell Type		0.02562	1	0.02562	F (1, 380) = 1.973		P=0.1610
	Residual		4.936	380	0.01299
			Control (1201C1)	CHARGE (CH2#16)
	Number of values		20	20
	Minimum		0.1223	0.1467
	25% Percentile		0.1841	0.1809
	Median		0.236	0.2211
	75% Percentile		0.2797	0.277
	Maximum		0.389	0.378
	Mean		0.2485	0.2327
	Std. Deviation		0.08009	0.06457
	Std. Error of Mean		0.01791	0.01444
	Lower 95% CI of mean		0.211	0.2025
	Upper 95% CI of mean		0.286	0.263
